# Supplementary material for: Ruminal background of predisposed milk urea (MU) concentration in Holsteins
Source: Front Microbiol. 2022 Sep 13;13:939711. doi: 10.3389/fmicb.2022.939711 (PMC9513179; doi:10.3389/fmicb.2022.939711)
Supplement: Supplementary material 1 — p. 1: Significantly differentially expressed genes (DEG) between HMUg and LMUg cows. Log2fold changes refer to HMUg. p. 2: Gene set for enrichment analysis (p-values are below 0.01, and the corresponding q-values are below 0.6) between HMUg and LMUg cows. Log2fold changes refer to HMUg. [file Table_1.XLSX]

## Sheet: P.1_DEG_HMUgvsLMUg
Ensembl ID	Symbol	Contrast	log2FC	abs log2FC	Ranking abs log2FC in filtered dataset (12,767 genes)	p-value	q-value
ENSBTAG00000032884	TNP2	HMUg – LMUg	-1.39957	1.39957	7	1.72e-05	0.0158551
ENSBTAG00000037768	MMP3	HMUg – LMUg	1.2154	1.2154	10	8.03e-05	0.0356199
ENSBTAG00000039861	OAS1Y	HMUg – LMUg	-1.17838	1.17838	12	6.86e-05	0.0316066
ENSBTAG00000030913	MX1	HMUg – LMUg	-1.08859	1.08859	15	4.71e-05	0.0266431
ENSBTAG00000002929	IRF4	HMUg – LMUg	-0.992641	0.992641	22	4.89e-05	0.0266431
ENSBTAG00000046977	PLA2G2D4	HMUg – LMUg	-0.947638	0.947638	25	2.61e-05	0.0208236
ENSBTAG00000007927	SLAMF1	HMUg – LMUg	-0.935585	0.935585	28	1.45e-05	0.0145113
ENSBTAG00000017378	GALNT8	HMUg – LMUg	0.914314	0.914314	31	2.49e-06	0.0045486
ENSBTAG00000039509	GPRC5A	HMUg – LMUg	0.909929	0.909929	32	5.24e-05	0.0272914
ENSBTAG00000013578	CHI3L2	HMUg – LMUg	-0.843046	0.843046	43	3.07e-05	0.0216173
ENSBTAG00000039657	HIST1H2AC	HMUg – LMUg	0.798951	0.798951	50	5.85e-05	0.0291896
ENSBTAG00000016661	USP18	HMUg – LMUg	-0.763366	0.763366	54	1.37e-05	0.0145113
ENSBTAG00000045877	TSC22D3	HMUg – LMUg	-0.718601	0.718601	66	0.000118743	0.0439597
ENSBTAG00000012078	TMEM176A	HMUg – LMUg	-0.679498	0.679498	79	2.02e-05	0.0172616
ENSBTAG00000015844	TFPI2	HMUg – LMUg	0.65165	0.65165	92	3.28e-05	0.0218321
ENSBTAG00000020892	IL2RA	HMUg – LMUg	-0.591179	0.591179	130	0.000118769	0.0439597
ENSBTAG00000021516	GSTA1	HMUg – LMUg	-0.583726	0.583726	134	0.000128554	0.0439597
ENSBTAG00000012335	UBA7	HMUg – LMUg	-0.582355	0.582355	136	5.11e-06	0.00679502
ENSBTAG00000015511	FADS3	HMUg – LMUg	0.562054	0.562054	154	3.88e-06	0.00580141
ENSBTAG00000017824	IRF8	HMUg – LMUg	-0.535227	0.535227	181	4.36e-05	0.0262332
ENSBTAG00000011316	ZC3H12A	HMUg – LMUg	-0.488937	0.488937	242	2.85e-05	0.0213599
ENSBTAG00000010645	BOLA-DRA	HMUg – LMUg	-0.437686	0.437686	341	6.62e-05	0.0316066
ENSBTAG00000004256	ODC1	HMUg – LMUg	0.433541	0.433541	347	2.37e-06	0.0045486
ENSBTAG00000015228	CD74	HMUg – LMUg	-0.417592	0.417592	392	4.38e-05	0.0262332
ENSBTAG00000000604	GPNMB	HMUg – LMUg	0.41555	0.41555	398	0.000113651	0.0439597
ENSBTAG00000044106	SPIDR	HMUg – LMUg	-0.409915	0.409915	416	0.000106897	0.0439597
ENSBTAG00000020936	NOD2	HMUg – LMUg	-0.353694	0.353694	684	2.66e-06	0.0045486
ENSBTAG00000017077	CTSV	HMUg – LMUg	0.329434	0.329434	845	0.000119908	0.0439597

## Sheet: P.2_ DE_Pathway_HMUgvsLMUg
Gene identifier	Symbol	Contrast	log2FC	abs log2FC	Ranking abs log2FC in filtered dataset (12,767 genes)	p-value	qvalue
ENSBTAG00000024751	ULBP17	HMUg – LMUg	4.41326	4.41326	1	0.0037027	0.4183
ENSBTAG00000021565	PRSS2	HMUg – LMUg	-3.59158	3.59158	2	0.000302426	0.080479
ENSBTAG00000018652	CXCL17	HMUg – LMUg	-2.21021	2.21021	3	0.0073954	0.536395
ENSBTAG00000032884	TNP2	HMUg – LMUg	-1.39957	1.39957	7	1.72e-05	0.0158551
ENSBTAG00000049589	SAA3	HMUg – LMUg	-1.31292	1.31292	8	0.000203076	0.0583339
ENSBTAG00000018531	JCHAIN	HMUg – LMUg	-1.26295	1.26295	9	0.00621182	0.506031
ENSBTAG00000037768	MMP3	HMUg – LMUg	1.2154	1.2154	10	8.03e-05	0.0356199
ENSBTAG00000006546	GSTA2	HMUg – LMUg	1.19218	1.19218	11	0.00169005	0.277237
ENSBTAG00000039861	OAS1Y	HMUg – LMUg	-1.17838	1.17838	12	6.86e-05	0.0316066
ENSBTAG00000014707	ISG15	HMUg – LMUg	-1.14375	1.14375	14	0.00314716	0.380679
ENSBTAG00000030913	MX1	HMUg – LMUg	-1.08859	1.08859	15	4.71e-05	0.0266431
ENSBTAG00000000667	APOL3	HMUg – LMUg	-1.00804	1.00804	19	0.00229335	0.330878
ENSBTAG00000002929	IRF4	HMUg – LMUg	-0.992641	0.992641	22	4.89e-05	0.0266431
ENSBTAG00000014127	PTGS2	HMUg – LMUg	0.969183	0.969183	24	0.00511342	0.474676
ENSBTAG00000046977	PLA2G2D4	HMUg – LMUg	-0.947638	0.947638	25	2.61e-05	0.0208236
ENSBTAG00000013848	ADGRD1	HMUg – LMUg	-0.944973	0.944973	26	0.00870587	0.563529
ENSBTAG00000007927	SLAMF1	HMUg – LMUg	-0.935585	0.935585	28	1.45e-05	0.0145113
ENSBTAG00000017378	GALNT8	HMUg – LMUg	0.914314	0.914314	31	2.49e-06	0.0045486
ENSBTAG00000039509	GPRC5A	HMUg – LMUg	0.909929	0.909929	32	5.24e-05	0.0272914
ENSBTAG00000011820	DAPK2	HMUg – LMUg	0.901518	0.901518	34	0.00683683	0.523967
ENSBTAG00000005164	GZMK	HMUg – LMUg	-0.88981	0.88981	36	0.00537433	0.482023
ENSBTAG00000020116	JSP.1	HMUg – LMUg	-0.885699	0.885699	37	0.00669758	0.523967
ENSBTAG00000013578	CHI3L2	HMUg – LMUg	-0.843046	0.843046	43	3.07e-05	0.0216173
ENSBTAG00000006973	PHF21B	HMUg – LMUg	0.834123	0.834123	44	0.00396302	0.435924
ENSBTAG00000014725	CD27	HMUg – LMUg	-0.808677	0.808677	47	0.00502197	0.473346
ENSBTAG00000039657	HIST1H2AC	HMUg – LMUg	0.798951	0.798951	50	5.85e-05	0.0291896
ENSBTAG00000013498	HTR2A	HMUg – LMUg	0.79345	0.79345	52	0.000927728	0.168786
ENSBTAG00000016661	USP18	HMUg – LMUg	-0.763366	0.763366	54	1.37e-05	0.0145113
ENSBTAG00000021934	RETSAT	HMUg – LMUg	0.755589	0.755589	59	0.00396791	0.435924
ENSBTAG00000008154	LIMD2	HMUg – LMUg	-0.728584	0.728584	62	0.000407498	0.0954978
ENSBTAG00000045877	TSC22D3	HMUg – LMUg	-0.718601	0.718601	66	0.000118743	0.0439597
ENSBTAG00000020602	IDO1	HMUg – LMUg	-0.699399	0.699399	68	0.00742108	0.536395
ENSBTAG00000012078	TMEM176A	HMUg – LMUg	-0.679498	0.679498	79	2.02e-05	0.0172616
ENSBTAG00000037773	SERPINB7	HMUg – LMUg	-0.677064	0.677064	81	0.00505077	0.473346
ENSBTAG00000046257	GIMAP4	HMUg – LMUg	-0.672251	0.672251	84	0.00173035	0.280013
ENSBTAG00000036101	KYAT1	HMUg – LMUg	-0.668902	0.668902	85	0.00473201	0.464474
ENSBTAG00000012681	CORO2B	HMUg – LMUg	-0.652059	0.652059	91	0.000677963	0.137722
ENSBTAG00000015844	TFPI2	HMUg – LMUg	0.65165	0.65165	92	3.28e-05	0.0218321
ENSBTAG00000007450	C2	HMUg – LMUg	-0.651561	0.651561	93	0.000193539	0.0579407
ENSBTAG00000002846	TRAF3IP3	HMUg – LMUg	-0.64052	0.64052	96	0.00666293	0.523967
ENSBTAG00000048737	DEFB10	HMUg – LMUg	-0.628985	0.628985	101	0.00897008	0.568838
ENSBTAG00000012280	PGLYRP2	HMUg – LMUg	0.609401	0.609401	118	0.00446847	0.461293
ENSBTAG00000000437	FFAR4	HMUg – LMUg	-0.609163	0.609163	119	0.00870359	0.563529
ENSBTAG00000020892	IL2RA	HMUg – LMUg	-0.591179	0.591179	130	0.000118769	0.0439597
ENSBTAG00000021516	GSTA1	HMUg – LMUg	-0.583726	0.583726	134	0.000128554	0.0439597
ENSBTAG00000012335	UBA7	HMUg – LMUg	-0.582355	0.582355	136	5.11e-06	0.00679502
ENSBTAG00000011668	KCTD14	HMUg – LMUg	-0.572706	0.572706	143	0.00486955	0.470265
ENSBTAG00000015511	FADS3	HMUg – LMUg	0.562054	0.562054	154	3.88e-06	0.00580141
ENSBTAG00000011602	RASAL3	HMUg – LMUg	-0.559537	0.559537	157	0.00211796	0.321045
ENSBTAG00000047707	BOLA-DOB	HMUg – LMUg	-0.556873	0.556873	160	0.00222262	0.330878
ENSBTAG00000020221	WNT5A	HMUg – LMUg	0.552238	0.552238	163	0.000414688	0.0954978
ENSBTAG00000016991	EFNB2	HMUg – LMUg	0.546269	0.546269	167	0.000360976	0.091972
ENSBTAG00000022564	AKR1C4	HMUg – LMUg	0.544605	0.544605	169	0.00377117	0.422054
ENSBTAG00000047448	C25H16orf54	HMUg – LMUg	-0.541047	0.541047	172	0.00885105	0.568385
ENSBTAG00000004059	SOAT1	HMUg – LMUg	-0.537977	0.537977	176	0.00255762	0.352041
ENSBTAG00000017824	IRF8	HMUg – LMUg	-0.535227	0.535227	181	4.36e-05	0.0262332
ENSBTAG00000016766	TMEM176B	HMUg – LMUg	-0.534129	0.534129	183	0.000406067	0.0954978
ENSBTAG00000010069	EGR1	HMUg – LMUg	0.530031	0.530031	188	0.00995114	0.5994
ENSBTAG00000031444	LY86	HMUg – LMUg	-0.520918	0.520918	203	0.00539383	0.482023
ENSBTAG00000000442	RBP4	HMUg – LMUg	-0.520194	0.520194	204	0.00265239	0.359323
ENSBTAG00000002669	RASSF4	HMUg – LMUg	-0.517683	0.517683	205	0.00161729	0.27015
ENSBTAG00000019606	IFT52	HMUg – LMUg	-0.512593	0.512593	208	0.00984204	0.5994
ENSBTAG00000016239	DUOXA2	HMUg – LMUg	-0.510452	0.510452	211	0.000396745	0.0954978
ENSBTAG00000005077	CXCL12	HMUg – LMUg	-0.509752	0.509752	213	0.00187861	0.296005
ENSBTAG00000009658	PLEK	HMUg – LMUg	-0.506187	0.506187	218	0.000916817	0.168786
ENSBTAG00000054438	GPSM3	HMUg – LMUg	-0.505491	0.505491	220	0.0070464	0.530696
ENSBTAG00000046555	WAS	HMUg – LMUg	-0.502132	0.502132	222	0.00690212	0.523967
ENSBTAG00000012703	GLO1	HMUg – LMUg	0.496682	0.496682	230	0.000824694	0.159286
ENSBTAG00000003255	CD4	HMUg – LMUg	-0.490822	0.490822	238	0.00409591	0.441879
ENSBTAG00000011316	ZC3H12A	HMUg – LMUg	-0.488937	0.488937	242	2.85e-05	0.0213599
ENSBTAG00000007000	ENOSF1	HMUg – LMUg	-0.486551	0.486551	245	0.000742682	0.148227
ENSBTAG00000003341	DOK2	HMUg – LMUg	-0.484532	0.484532	248	0.00869016	0.563529
ENSBTAG00000031231	IRF1	HMUg – LMUg	-0.482692	0.482692	258	0.00566089	0.494811
ENSBTAG00000026236	AZGP1	HMUg – LMUg	-0.480125	0.480125	264	0.00585364	0.502638
ENSBTAG00000031851	SELPLG	HMUg – LMUg	-0.47403	0.47403	273	0.00267054	0.359323
ENSBTAG00000021144	PSTPIP1	HMUg – LMUg	-0.470823	0.470823	278	0.003133	0.380679
ENSBTAG00000017504	FAIM2	HMUg – LMUg	-0.468904	0.468904	279	0.00579146	0.502556
ENSBTAG00000050197	C10orf99	HMUg – LMUg	-0.464273	0.464273	289	0.00741357	0.536395
ENSBTAG00000037526	FABP4	HMUg – LMUg	0.463225	0.463225	291	0.00683006	0.523967
ENSBTAG00000011196	C1QB	HMUg – LMUg	-0.462642	0.462642	292	0.00516054	0.475365
ENSBTAG00000003889	PER1	HMUg – LMUg	-0.462018	0.462018	294	0.00995821	0.5994
ENSBTAG00000012866	THBS4	HMUg – LMUg	-0.461449	0.461449	296	0.00352884	0.410271
ENSBTAG00000007626	IL2RG	HMUg – LMUg	-0.461042	0.461042	297	0.000474011	0.1071
ENSBTAG00000003039	PSMB8	HMUg – LMUg	-0.459881	0.459881	299	0.00284968	0.372969
ENSBTAG00000020433	NLRP1	HMUg – LMUg	-0.458031	0.458031	304	0.00295787	0.376813
ENSBTAG00000020904	JAK3	HMUg – LMUg	-0.45708	0.45708	307	0.0023854	0.340061
ENSBTAG00000004281	ACSS1	HMUg – LMUg	-0.456979	0.456979	308	0.0072568	0.536395
ENSBTAG00000004840	C1S	HMUg – LMUg	-0.449259	0.449259	319	0.00310655	0.380679
ENSBTAG00000050334	CD83	HMUg – LMUg	-0.447688	0.447688	322	0.000192114	0.0579407
ENSBTAG00000008966	TSPAN7	HMUg – LMUg	0.44692	0.44692	325	0.000340007	0.0885126
ENSBTAG00000006655	PIP	HMUg – LMUg	-0.444176	0.444176	328	0.000517814	0.11483
ENSBTAG00000046142	PRKAR1B	HMUg – LMUg	-0.443412	0.443412	331	0.00591588	0.502638
ENSBTAG00000011238	CD48	HMUg – LMUg	-0.441143	0.441143	333	0.00470558	0.464474
ENSBTAG00000010645	BOLA-DRA	HMUg – LMUg	-0.437686	0.437686	341	6.62e-05	0.0316066
ENSBTAG00000021485	C3H1orf54	HMUg – LMUg	-0.434032	0.434032	346	0.00609536	0.503392
ENSBTAG00000004256	ODC1	HMUg – LMUg	0.433541	0.433541	347	2.37e-06	0.0045486
ENSBTAG00000007153	C1QA	HMUg – LMUg	-0.426365	0.426365	368	0.00902541	0.568838
ENSBTAG00000005816	IRF9	HMUg – LMUg	-0.425385	0.425385	370	0.000756667	0.148542
ENSBTAG00000008827	SPOCK2	HMUg – LMUg	-0.423114	0.423114	376	0.00635434	0.507422
ENSBTAG00000013099	ALDOC	HMUg – LMUg	-0.418258	0.418258	387	0.000240188	0.0668896
ENSBTAG00000015228	CD74	HMUg – LMUg	-0.417592	0.417592	392	4.38e-05	0.0262332
ENSBTAG00000000604	GPNMB	HMUg – LMUg	0.41555	0.41555	398	0.000113651	0.0439597
ENSBTAG00000020406	GPC3	HMUg – LMUg	0.41164	0.41164	409	0.00837779	0.557356
ENSBTAG00000044106	SPIDR	HMUg – LMUg	-0.409915	0.409915	416	0.000106897	0.0439597
ENSBTAG00000005111	BMP2	HMUg – LMUg	0.40885	0.40885	419	0.00289716	0.373048
ENSBTAG00000047680	IRF7	HMUg – LMUg	-0.40868	0.40868	420	0.0069133	0.523967
ENSBTAG00000023283	JAML	HMUg – LMUg	-0.404313	0.404313	435	0.000604232	0.129209
ENSBTAG00000046158	CFB	HMUg – LMUg	-0.403738	0.403738	437	0.00350728	0.410271
ENSBTAG00000045862	FERMT3	HMUg – LMUg	-0.398716	0.398716	456	0.0043036	0.448136
ENSBTAG00000015710	CD3E	HMUg – LMUg	-0.398437	0.398437	458	0.00815779	0.553526
ENSBTAG00000016267	SERPING1	HMUg – LMUg	-0.395757	0.395757	470	0.00963946	0.595013
ENSBTAG00000022028	DERL3	HMUg – LMUg	-0.391672	0.391672	488	0.00505957	0.473346
ENSBTAG00000002522	SYT5	HMUg – LMUg	-0.388674	0.388674	504	0.00456174	0.46294
ENSBTAG00000011307	DNM1	HMUg – LMUg	-0.388533	0.388533	505	0.00853869	0.561818
ENSBTAG00000011975	SERPINB1	HMUg – LMUg	-0.382796	0.382796	537	0.0059423	0.502638
ENSBTAG00000008612	C1R	HMUg – LMUg	-0.380792	0.380792	547	0.00926132	0.58018
ENSBTAG00000015465	C7H5orf46	HMUg – LMUg	-0.3789	0.3789	556	0.0014905	0.254983
ENSBTAG00000009137	NKG7	HMUg – LMUg	-0.378055	0.378055	560	0.00462277	0.464474
ENSBTAG00000020554	AIF1	HMUg – LMUg	-0.364317	0.364317	625	0.00633247	0.507422
ENSBTAG00000054085	SELENOP	HMUg – LMUg	-0.363213	0.363213	630	0.00495642	0.473346
ENSBTAG00000015730	BOLA-DMA	HMUg – LMUg	-0.354443	0.354443	680	0.00304906	0.380679
ENSBTAG00000020936	NOD2	HMUg – LMUg	-0.353694	0.353694	684	2.66e-06	0.0045486
ENSBTAG00000012451	BOLA-DMB	HMUg – LMUg	-0.353592	0.353592	686	0.00162429	0.27015
ENSBTAG00000004288	GSTA4	HMUg – LMUg	-0.351345	0.351345	702	0.000292348	0.0795653
ENSBTAG00000010992	CTSH	HMUg – LMUg	-0.35034	0.35034	708	0.00849158	0.561805
ENSBTAG00000003049	MICALL2	HMUg – LMUg	-0.349989	0.349989	710	0.00530632	0.482023
ENSBTAG00000010077	FANCD2	HMUg – LMUg	0.336439	0.336439	791	0.00940245	0.58339
ENSBTAG00000006466	CD53	HMUg – LMUg	-0.334154	0.334154	808	0.00479399	0.466732
ENSBTAG00000046307	CEBPD	HMUg – LMUg	-0.332593	0.332593	820	0.00223896	0.330878
ENSBTAG00000017077	CTSV	HMUg – LMUg	0.329434	0.329434	845	0.000119908	0.0439597
ENSBTAG00000050675	BOLA3	HMUg – LMUg	0.329372	0.329372	846	0.000861557	0.163764
ENSBTAG00000010360	LRIG1	HMUg – LMUg	-0.327453	0.327453	858	0.0041711	0.444068
ENSBTAG00000014536	SFXN1	HMUg – LMUg	0.325515	0.325515	862	0.00285824	0.372969
ENSBTAG00000007780	CAMK1	HMUg – LMUg	-0.320251	0.320251	887	0.00246926	0.343829
ENSBTAG00000005477	LAPTM5	HMUg – LMUg	-0.316896	0.316896	903	0.00093026	0.168786
ENSBTAG00000013125	PLAUR	HMUg – LMUg	0.313183	0.313183	924	0.0020398	0.313161
ENSBTAG00000005970	XBP1	HMUg – LMUg	-0.312432	0.312432	930	0.00467541	0.464474
ENSBTAG00000017832	PDK3	HMUg – LMUg	-0.301572	0.301572	1028	0.00312877	0.380679
ENSBTAG00000010850	SERTAD4	HMUg – LMUg	0.293449	0.293449	1094	0.00617117	0.506031
ENSBTAG00000014564	XXYLT1	HMUg – LMUg	0.290157	0.290157	1122	0.00779797	0.542911
ENSBTAG00000001785	TGM3	HMUg – LMUg	-0.284385	0.284385	1175	0.00178155	0.284453
ENSBTAG00000025762	CNP	HMUg – LMUg	-0.27762	0.27762	1247	0.00201099	0.312749
ENSBTAG00000003975	LMAN2L	HMUg – LMUg	-0.274759	0.274759	1276	0.00725392	0.536395
ENSBTAG00000001568	PPIC	HMUg – LMUg	0.274402	0.274402	1281	0.00770737	0.542911
ENSBTAG00000013303	ACSS2	HMUg – LMUg	-0.267632	0.267632	1369	0.0059603	0.502638
ENSBTAG00000002006	THBS1	HMUg – LMUg	0.267087	0.267087	1373	0.00340633	0.40433
ENSBTAG00000013855	ORMDL3	HMUg – LMUg	-0.266534	0.266534	1383	0.00552396	0.486393
ENSBTAG00000004380	STAT2	HMUg – LMUg	-0.25647	0.25647	1480	0.0024461	0.343829
ENSBTAG00000006031	ADGRV1	HMUg – LMUg	-0.256058	0.256058	1484	0.00422745	0.444068
ENSBTAG00000035744	TRIM26	HMUg – LMUg	-0.251382	0.251382	1537	0.001366	0.240557
ENSBTAG00000009167	SLC15A4	HMUg – LMUg	-0.250616	0.250616	1553	0.00419264	0.444068
ENSBTAG00000000497	AKR1A1	HMUg – LMUg	-0.249967	0.249967	1561	0.00654026	0.518673
ENSBTAG00000003490	ELMO1	HMUg – LMUg	-0.246714	0.246714	1600	0.00680147	0.523967
ENSBTAG00000016349	TEAD2	HMUg – LMUg	-0.245237	0.245237	1623	0.00455814	0.46294
ENSBTAG00000022142	SCGB1C1	HMUg – LMUg	-0.235063	0.235063	1787	0.00830879	0.555854
ENSBTAG00000005814	PSME2	HMUg – LMUg	-0.232678	0.232678	1831	0.00774251	0.542911
ENSBTAG00000017894	CAD	HMUg – LMUg	0.201952	0.201952	2349	0.00400834	0.436363
ENSBTAG00000015841	CCDC115	HMUg – LMUg	0.196115	0.196115	2464	0.00794935	0.550251
ENSBTAG00000012507	PDZD3	HMUg – LMUg	-0.19529	0.19529	2482	0.00367488	0.4183
ENSBTAG00000017125	PABPC4	HMUg – LMUg	0.180164	0.180164	2832	0.000989418	0.17684
ENSBTAG00000016828	TAPBP	HMUg – LMUg	-0.178032	0.178032	2880	0.0053742	0.482023
ENSBTAG00000018812	NOP56	HMUg – LMUg	0.175285	0.175285	2947	0.000403094	0.0954978
ENSBTAG00000013045	DKC1	HMUg – LMUg	0.157439	0.157439	3476	0.00606483	0.503392
ENSBTAG00000001174	MRPL15	HMUg – LMUg	0.150907	0.150907	3674	0.00818305	0.553526
ENSBTAG00000021955	NPC2	HMUg – LMUg	-0.144549	0.144549	3862	0.00822778	0.553526
ENSBTAG00000004349	DAZAP2	HMUg – LMUg	-0.1216	0.1216	4645	0.00988245	0.5994
