# Supplementary material for: Ruminal background of predisposed milk urea (MU) concentration in Holsteins
Source: Front Microbiol. 2022 Sep 13;13:939711. doi: 10.3389/fmicb.2022.939711 (PMC9513179; doi:10.3389/fmicb.2022.939711)
Supplement: Supplementary material 2 — p. 1: Gene set for enrichment analysis (p-values are below 0.01, and the corresponding q-values are below 0.6) between NP and LP diet in HMUg cows. Log2fold changes refer to HMUg. p. 2: Gene set for enrichment analysis (p-values are below 0.01, and the corresponding q-values are below 0.6) between NP and LP diet in LMUg cows. Log2fold changes refer to NP. p. 3: Significantly enriched pathways (adjusted p-values are below 0.05) between NP and LP diet in LMUg cows. [file Table_2.XLSX]

## Sheet: P.1_DE_Pathway_HMUg_NPLP
Ensembl ID	Symbol	Contrast	log2FC	abs log2FC	Ranking abs log2FC	p-value	q-value
ENSBTAG00000021565	PRSS2	NP – LP	-6.88983	6.88983	1	0.000107067	0.273343
ENSBTAG00000018843	SERPINA1	NP – LP	3.53538	3.53538	2	2.29e-05	0.0891124
ENSBTAG00000005122	KNG1	NP – LP	3.23472	3.23472	3	0.00293868	0.999647
ENSBTAG00000030484	KLK12	NP – LP	2.4475	2.4475	4	0.00451839	0.999647
ENSBTAG00000012413	FGF12	NP – LP	2.3855	2.3855	5	0.000851295	0.661871
ENSBTAG00000022158	TNNT3	NP – LP	-2.27602	2.27602	6	2.79e-05	0.0891124
ENSBTAG00000013578	CHI3L2	NP – LP	2.164	2.164	7	0.00750061	0.999647
ENSBTAG00000015129	KLK10	NP – LP	2.0082	2.0082	8	0.00230789	0.989633
ENSBTAG00000048171	TAP	NP – LP	1.87278	1.87278	9	0.00735737	0.999647
ENSBTAG00000008700	CRCT1	NP – LP	1.77971	1.77971	10	0.00450817	0.999647
ENSBTAG00000013670	SLC46A2	NP – LP	1.72264	1.72264	11	0.00046571	0.592362
ENSBTAG00000019152	NYAP2	NP – LP	-1.72023	1.72023	12	0.00058281	0.600025
ENSBTAG00000009382	KLK13	NP – LP	1.57567	1.57567	13	0.000338642	0.540346
ENSBTAG00000015164	SLC27A5	NP – LP	1.4817	1.4817	14	0.0034866	0.999647
ENSBTAG00000010123	APOE	NP – LP	1.47148	1.47148	15	0.00926898	0.999647
ENSBTAG00000031004	CNFN	NP – LP	1.43172	1.43172	16	1.71e-05	0.0891124
ENSBTAG00000019975	IL7R	NP – LP	1.40334	1.40334	17	0.00540969	0.999647
ENSBTAG00000053557	DEFB4A	NP – LP	-1.36718	1.36718	18	0.00777714	0.999647
ENSBTAG00000004129	CCL11	NP – LP	-1.36035	1.36035	19	0.00102875	0.661871
ENSBTAG00000002644	KCNQ4	NP – LP	-1.25131	1.25131	20	0.00393948	0.999647
ENSBTAG00000007506	CACNG7	NP – LP	-1.19269	1.19269	21	0.00525131	0.999647
ENSBTAG00000012900	TMEM229B	NP – LP	1.17319	1.17319	22	0.00760296	0.999647
ENSBTAG00000021272	ABCG1	NP – LP	1.16882	1.16882	23	0.00551249	0.999647
ENSBTAG00000014498	UNC93A	NP – LP	1.06739	1.06739	24	0.00747186	0.999647
ENSBTAG00000047664	GNAZ	NP – LP	-1.04316	1.04316	25	0.00542747	0.999647
ENSBTAG00000038844	ANKRD35	NP – LP	1.0408	1.0408	26	0.00192297	0.944105
ENSBTAG00000008092	RAB37	NP – LP	-1.02474	1.02474	27	0.00950219	0.999647
ENSBTAG00000006505	S100A9	NP – LP	0.99816	0.99816	28	0.000705082	0.600025
ENSBTAG00000020023	MTHFS	NP – LP	0.925459	0.925459	29	0.00139276	0.772982
ENSBTAG00000019002	SLC2A12	NP – LP	0.920929	0.920929	30	0.00226345	0.989633
ENSBTAG00000015441	ACTG2	NP – LP	-0.907117	0.907117	31	0.00171506	0.875707
ENSBTAG00000046158	CFB	NP – LP	0.896801	0.896801	32	0.00108886	0.661871
ENSBTAG00000011446	SEMA7A	NP – LP	0.88762	0.88762	33	0.000271192	0.494537
ENSBTAG00000020921	PRKCB	NP – LP	-0.857721	0.857721	34	0.00795357	0.999647
ENSBTAG00000015582	HMOX1	NP – LP	0.815888	0.815888	35	0.00105089	0.661871
ENSBTAG00000011614	PDE7A	NP – LP	0.802889	0.802889	36	0.00753405	0.999647
ENSBTAG00000004364	THNSL2	NP – LP	-0.800825	0.800825	37	0.00120455	0.698913
ENSBTAG00000006862	MEIS3	NP – LP	-0.786678	0.786678	38	0.00517213	0.999647
ENSBTAG00000031869	ZSCAN26	NP – LP	-0.779222	0.779222	39	0.00232581	0.989633
ENSBTAG00000011680	PAPLN	NP – LP	-0.758814	0.758814	40	0.000620259	0.600025
ENSBTAG00000039594	ZNF862	NP – LP	-0.699317	0.699317	41	0.00960492	0.999647
ENSBTAG00000006253	FLNC	NP – LP	-0.695709	0.695709	42	0.00833799	0.999647
ENSBTAG00000049410	C11H9orf116	NP – LP	0.683833	0.683833	43	0.0084627	0.999647
ENSBTAG00000010070	GSDMA	NP – LP	0.682411	0.682411	44	0.00776755	0.999647
ENSBTAG00000017043	GPR1	NP – LP	0.677879	0.677879	45	0.000677327	0.600025
ENSBTAG00000025494	PAQR8	NP – LP	0.622577	0.622577	46	0.00581622	0.999647
ENSBTAG00000000313	NUDT13	NP – LP	-0.617019	0.617019	47	0.00409805	0.999647
ENSBTAG00000008124	GK	NP – LP	0.577504	0.577504	48	0.00264487	0.999647
ENSBTAG00000012866	THBS4	NP – LP	-0.567145	0.567145	49	0.00671239	0.999647
ENSBTAG00000047254	ABCA2	NP – LP	-0.556713	0.556713	50	0.00844742	0.999647
ENSBTAG00000002194	MYZAP	NP – LP	0.52519	0.52519	51	0.00513292	0.999647
ENSBTAG00000016473	NAT1	NP – LP	-0.507242	0.507242	52	0.00362655	0.999647
ENSBTAG00000002631	SCNN1A	NP – LP	0.475709	0.475709	53	0.000955537	0.661871
ENSBTAG00000045498	SULT2B1	NP – LP	0.471263	0.471263	54	0.00562599	0.999647
ENSBTAG00000016429	TMEM205	NP – LP	-0.457765	0.457765	55	0.00591084	0.999647
ENSBTAG00000021358	BLNK	NP – LP	0.453305	0.453305	56	0.00814098	0.999647
ENSBTAG00000015104	CCDC28B	NP – LP	-0.453001	0.453001	57	0.00707469	0.999647
ENSBTAG00000015041	NDUFA2	NP – LP	-0.451588	0.451588	58	0.00696524	0.999647
ENSBTAG00000015313	CEACAM19	NP – LP	0.443656	0.443656	59	0.00523748	0.999647
ENSBTAG00000017298	AAMDC	NP – LP	-0.393955	0.393955	60	0.00167593	0.875707
ENSBTAG00000004120	HEMK1	NP – LP	-0.389569	0.389569	61	0.00594588	0.999647
ENSBTAG00000015156	NDUFB1	NP – LP	-0.368539	0.368539	62	0.00218982	0.989633
ENSBTAG00000032964	C24H18orf25	NP – LP	0.36383	0.36383	63	0.00963679	0.999647
ENSBTAG00000017478	GSDMC	NP – LP	0.350693	0.350693	64	0.00490951	0.999647
ENSBTAG00000018156	KRTCAP3	NP – LP	-0.347141	0.347141	65	0.00406406	0.999647
ENSBTAG00000014423	RPL22	NP – LP	-0.314436	0.314436	66	0.00092476	0.661871
ENSBTAG00000003263	TBCA	NP – LP	-0.266695	0.266695	67	0.00716528	0.999647
ENSBTAG00000009603	UQCRH	NP – LP	-0.20873	0.20873	68	0.00713449	0.999647

## Sheet: P.2_DE_Pathway_LMUg_NPLP
Ensembl ID	Symbol	Contrast	log2FC	p-value	q-value
ENSBTAG00000021497	CDH23	NP – LP	-2.15062	0.000154856	0.0183783
ENSBTAG00000037953	bta-mir-1282	NP – LP	-1.89854	0.0065438	0.0368466
ENSBTAG00000025340	CDHR2	NP – LP	-1.46801	0.00258983	0.0314263
ENSBTAG00000003434	CERS4	NP – LP	-1.44031	0.000103096	0.0172355
ENSBTAG00000018724	TMEM82	NP – LP	-1.36597	0.000871309	0.0261194
ENSBTAG00000010164	ESPNL	NP – LP	-1.31178	0.00197526	0.0290009
ENSBTAG00000031351	SEC14L4	NP – LP	-1.28851	0.000776012	0.0261194
ENSBTAG00000048856	C16H1orf115	NP – LP	-1.24966	0.000160069	0.0183783
ENSBTAG00000008495	AP3B2	NP – LP	-1.23436	0.00220677	0.0300044
ENSBTAG00000019658	ASB16	NP – LP	-1.22894	0.000184265	0.0196029
ENSBTAG00000046295	CCER2	NP – LP	-1.20472	3.89e-06	0.00378579
ENSBTAG00000046583	TMEM61	NP – LP	-1.19663	0.00939051	0.0394271
ENSBTAG00000007492	ADAMTSL2	NP – LP	-1.17091	0.00630274	0.0368466
ENSBTAG00000001618	ALPK3	NP – LP	-1.11143	0.00461905	0.0353034
ENSBTAG00000013990	WNT6	NP – LP	-1.07039	0.00475544	0.035371
ENSBTAG00000010477	TTC21A	NP – LP	-1.05291	0.0008698	0.0261194
ENSBTAG00000047062	LRP3	NP – LP	-1.02463	0.00374093	0.0335519
ENSBTAG00000026768	TH	NP – LP	-1.0102	0.0049553	0.0356579
ENSBTAG00000016609	DQX1	NP – LP	-0.979892	0.00283054	0.0320712
ENSBTAG00000040413	CES3	NP – LP	-0.970121	0.00938165	0.0394271
ENSBTAG00000018669	PLB1	NP – LP	-0.942651	0.00779781	0.037443
ENSBTAG00000001120	CORO6	NP – LP	-0.933921	0.000479126	0.0247031
ENSBTAG00000017335	HGFAC	NP – LP	-0.928591	0.00399555	0.034014
ENSBTAG00000032908	TMEM253	NP – LP	-0.915389	0.00652735	0.0368466
ENSBTAG00000012370	MGP	NP – LP	-0.911784	0.00982577	0.0398794
ENSBTAG00000009042	ATXN7L2	NP – LP	-0.878212	0.000627234	0.0255477
ENSBTAG00000007281	SEMA6C	NP – LP	-0.875722	0.0047601	0.035371
ENSBTAG00000048486	IQANK1	NP – LP	-0.872885	0.000946412	0.0261194
ENSBTAG00000018772	TAF1C	NP – LP	-0.866922	0.000295775	0.0226276
ENSBTAG00000001481	IGSF9	NP – LP	-0.859363	8.49e-05	0.0171337
ENSBTAG00000004004	CSDC2	NP – LP	-0.833889	0.00638292	0.0368466
ENSBTAG00000003376	ASB1	NP – LP	-0.830434	0.00351065	0.0331583
ENSBTAG00000003580	PSD	NP – LP	-0.818217	0.00027936	0.0225525
ENSBTAG00000000918	ERMARD	NP – LP	-0.817598	0.000937536	0.0261194
ENSBTAG00000047262	KRT42	NP – LP	-0.817182	0.000995907	0.0261194
ENSBTAG00000016299	ZNF784	NP – LP	-0.807092	0.00461648	0.0353034
ENSBTAG00000008635	SULT1A1	NP – LP	-0.804391	0.00450754	0.0351449
ENSBTAG00000007353	DLX4	NP – LP	-0.797919	0.0039329	0.0339561
ENSBTAG00000010379	CRTC1	NP – LP	-0.779218	0.00229656	0.0304246
ENSBTAG00000005670	ARHGEF19	NP – LP	-0.774597	0.0015271	0.0279871
ENSBTAG00000019357	ZNF688	NP – LP	-0.769759	0.000283903	0.0225667
ENSBTAG00000012121	NOXA1	NP – LP	-0.762605	0.00974988	0.0398069
ENSBTAG00000009830	PLEKHB1	NP – LP	-0.749263	6.63e-05	0.0171337
ENSBTAG00000022028	DERL3	NP – LP	-0.74383	0.00713068	0.0368466
ENSBTAG00000016731	TMEM42	NP – LP	-0.73233	2.97e-07	0.000511186
ENSBTAG00000001816	SLC25A42	NP – LP	-0.73211	0.0071624	0.0368466
ENSBTAG00000003261	AURKC	NP – LP	-0.730582	0.00918167	0.0391412
ENSBTAG00000019249	HS3ST6	NP – LP	-0.723751	0.00332464	0.0327811
ENSBTAG00000000945	ATP2C2	NP – LP	-0.718537	0.00750599	0.0374333
ENSBTAG00000019589	CFAP410	NP – LP	-0.716106	0.00260773	0.0314263
ENSBTAG00000017504	FAIM2	NP – LP	-0.708882	0.00671687	0.0368466
ENSBTAG00000009510	ADRA2B	NP – LP	-0.701712	0.00777637	0.037443
ENSBTAG00000006515	ESPN	NP – LP	-0.700606	0.0023677	0.0308125
ENSBTAG00000012197	AP5Z1	NP – LP	-0.689707	0.00306658	0.0323264
ENSBTAG00000003835	BMP4	NP – LP	-0.68694	0.00816172	0.0379888
ENSBTAG00000016883	SGF29	NP – LP	-0.682259	0.00296251	0.0321989
ENSBTAG00000010545	KXD1	NP – LP	-0.681418	7.49e-05	0.0171337
ENSBTAG00000004950	BRB	NP – LP	-0.676805	0.00633921	0.0368466
ENSBTAG00000002468	RPS28	NP – LP	-0.676774	0.00913706	0.0390586
ENSBTAG00000007897	POMC	NP – LP	-0.669905	0.00958875	0.0397494
ENSBTAG00000007107	TMEM143	NP – LP	-0.665846	0.000900078	0.0261194
ENSBTAG00000037856	MGC152281	NP – LP	-0.665219	0.00638439	0.0368466
ENSBTAG00000000317	MAPK8IP1	NP – LP	-0.661937	0.00535002	0.0363925
ENSBTAG00000031041	NHEJ1	NP – LP	-0.661569	0.00228901	0.0304034
ENSBTAG00000018238	ABTB1	NP – LP	-0.660234	0.00377094	0.0335519
ENSBTAG00000007835	GPT	NP – LP	-0.65149	0.00766387	0.037443
ENSBTAG00000014742	LRWD1	NP – LP	-0.64228	0.00115567	0.0267474
ENSBTAG00000011350	CCNQ	NP – LP	-0.640092	8.67e-05	0.0171337
ENSBTAG00000020535	PYCARD	NP – LP	-0.631713	0.0034772	0.0331583
ENSBTAG00000007319	JAG2	NP – LP	-0.629293	0.00415735	0.0342578
ENSBTAG00000015950	ISOC2	NP – LP	-0.625762	0.00903435	0.0390304
ENSBTAG00000019556	MIIP	NP – LP	-0.62529	0.00742465	0.0372434
ENSBTAG00000007246	TMEM204	NP – LP	-0.616366	0.00735218	0.0371643
ENSBTAG00000008994	FPGS	NP – LP	-0.616077	0.00121323	0.0267474
ENSBTAG00000009607	LARGE2	NP – LP	-0.615428	0.00770724	0.037443
ENSBTAG00000016079	COX4I1	NP – LP	-0.613628	0.00473634	0.035371
ENSBTAG00000004776	DUSP23	NP – LP	-0.61303	0.00236185	0.0308125
ENSBTAG00000051118	NOL12	NP – LP	-0.612363	0.0018372	0.0288372
ENSBTAG00000002712	MDP1	NP – LP	-0.611725	0.000216264	0.0196029
ENSBTAG00000021695	GLYCTK	NP – LP	-0.611486	0.00472165	0.035371
ENSBTAG00000008966	TSPAN7	NP – LP	-0.609133	0.00463848	0.0353422
ENSBTAG00000018043	LCAT	NP – LP	-0.606215	0.000541454	0.0250198
ENSBTAG00000013291	ARMC6	NP – LP	-0.603841	0.00539161	0.0363925
ENSBTAG00000001794	RPL36	NP – LP	-0.601788	0.0078558	0.0376166
ENSBTAG00000016736	HIGD1B	NP – LP	-0.600286	0.00634054	0.0368466
ENSBTAG00000000913	UQCR10	NP – LP	-0.599175	0.00330684	0.0327811
ENSBTAG00000004155	SPATA20	NP – LP	-0.599003	0.00824559	0.0379888
ENSBTAG00000010809	HID1	NP – LP	-0.598859	0.0066726	0.0368466
ENSBTAG00000010015	NMRAL1	NP – LP	-0.598306	0.00131602	0.0270027
ENSBTAG00000012634	NDUFB7	NP – LP	-0.594626	0.0057597	0.0367431
ENSBTAG00000003863	PCED1A	NP – LP	-0.586173	0.00349361	0.0331583
ENSBTAG00000008973	ASB6	NP – LP	-0.580637	0.00670455	0.0368466
ENSBTAG00000021165	VPS9D1	NP – LP	-0.579279	0.00951699	0.0397036
ENSBTAG00000005367	VRK3	NP – LP	-0.577141	0.0087084	0.038888
ENSBTAG00000049014	ZNF696	NP – LP	-0.576407	0.00152924	0.0279871
ENSBTAG00000016555	TRPT1	NP – LP	-0.568605	0.00764714	0.037443
ENSBTAG00000000106	DIPK1C	NP – LP	-0.56836	0.00938844	0.0394271
ENSBTAG00000026916	PRR13	NP – LP	-0.568313	0.00575352	0.0367431
ENSBTAG00000018379	TMEM175	NP – LP	-0.568157	0.00704995	0.0368466
ENSBTAG00000012072	NDUFS8	NP – LP	-0.567793	0.00642315	0.0368466
ENSBTAG00000008185	RTN2	NP – LP	-0.566531	0.000347872	0.0229358
ENSBTAG00000019025	NDUFA11	NP – LP	-0.565535	0.0048085	0.0353816
ENSBTAG00000010195	PKN3	NP – LP	-0.565296	0.00652061	0.0368466
ENSBTAG00000012512	GPR137	NP – LP	-0.563805	0.000491793	0.0247031
ENSBTAG00000009841	CNDP2	NP – LP	-0.560386	0.00855811	0.0387142
ENSBTAG00000004797	TRMT44	NP – LP	-0.559141	0.00809432	0.0379888
ENSBTAG00000030646	KCTD17	NP – LP	-0.556689	0.0088153	0.038957
ENSBTAG00000003898	HMGCS2	NP – LP	-0.555181	0.00962655	0.0398069
ENSBTAG00000010509	CDK3	NP – LP	-0.554273	0.00194233	0.0288372
ENSBTAG00000019960	TM4SF18	NP – LP	-0.553144	0.00192909	0.0288372
ENSBTAG00000006067	VMAC	NP – LP	-0.55132	0.000880394	0.0261194
ENSBTAG00000012274	CIZ1	NP – LP	-0.549061	0.00646374	0.0368466
ENSBTAG00000054726	MNF1	NP – LP	-0.548846	0.000845725	0.0261194
ENSBTAG00000030540	ZDHHC12	NP – LP	-0.545699	0.00155793	0.0279871
ENSBTAG00000015739	MRC2	NP – LP	-0.543753	0.0064323	0.0368466
ENSBTAG00000001450	APBB3	NP – LP	-0.54358	0.00795624	0.0378172
ENSBTAG00000024974	HEXIM2	NP – LP	-0.540513	0.00906958	0.0390304
ENSBTAG00000016095	PRICKLE3	NP – LP	-0.539978	0.00130335	0.0270027
ENSBTAG00000013857	SH2D3A	NP – LP	-0.538509	0.00260025	0.0314263
ENSBTAG00000038115	FLYWCH2	NP – LP	-0.537855	0.00910526	0.0390586
ENSBTAG00000016108	BTBD2	NP – LP	-0.53632	0.00281262	0.032023
ENSBTAG00000007365	NEIL1	NP – LP	-0.535893	0.00648884	0.0368466
ENSBTAG00000002770	TCN2	NP – LP	-0.535262	0.0096594	0.0398069
ENSBTAG00000019516	COMT	NP – LP	-0.53335	0.00970298	0.0398069
ENSBTAG00000012940	TMEM25	NP – LP	-0.532845	0.00319093	0.0323264
ENSBTAG00000030648	MPST	NP – LP	-0.531739	0.00499414	0.0357341
ENSBTAG00000034680	FAM131C	NP – LP	-0.530743	0.00675357	0.0368466
ENSBTAG00000053886	NDUFAF8	NP – LP	-0.529376	0.00488699	0.0354387
ENSBTAG00000008309	ATP13A2	NP – LP	-0.529099	0.00457059	0.0352286
ENSBTAG00000010508	BLVRB	NP – LP	-0.528398	0.00764898	0.037443
ENSBTAG00000010995	CINP	NP – LP	-0.527379	0.00292251	0.0321989
ENSBTAG00000008220	C15H11orf71	NP – LP	-0.526709	0.00448285	0.0351449
ENSBTAG00000020721	MRPL55	NP – LP	-0.525326	0.000425259	0.0238823
ENSBTAG00000030563	PRRG2	NP – LP	-0.525073	0.000955865	0.0261194
ENSBTAG00000014695	NAA38	NP – LP	-0.524032	0.000593032	0.0250644
ENSBTAG00000031279	SELENOM	NP – LP	-0.519738	0.00942247	0.0395152
ENSBTAG00000018321	PAOX	NP – LP	-0.519264	0.00378514	0.0335519
ENSBTAG00000015009	LAMTOR4	NP – LP	-0.519115	0.00886119	0.0390304
ENSBTAG00000016591	RAB11FIP3	NP – LP	-0.51866	0.00775279	0.037443
ENSBTAG00000020446	THOP1	NP – LP	-0.518448	0.00469254	0.0353422
ENSBTAG00000045857	MCRIP2	NP – LP	-0.518054	0.00614423	0.0368466
ENSBTAG00000016169	ID1	NP – LP	-0.517018	0.00810496	0.0379888
ENSBTAG00000006086	MMP28	NP – LP	-0.516738	0.0017489	0.0288372
ENSBTAG00000013191	AGRN	NP – LP	-0.510254	0.00493605	0.035569
ENSBTAG00000052280	NDUFA7	NP – LP	-0.50657	0.00606814	0.0368466
ENSBTAG00000003264	NR1H2	NP – LP	-0.506338	0.0027532	0.0318637
ENSBTAG00000037941	QTRT1	NP – LP	-0.506211	0.00178628	0.0288372
ENSBTAG00000011902	WASHC1	NP – LP	-0.505775	0.00712026	0.0368466
ENSBTAG00000001828	SCRN2	NP – LP	-0.504396	0.00806701	0.0379888
ENSBTAG00000006244	WDR83OS	NP – LP	-0.504029	0.00721055	0.0369796
ENSBTAG00000008654	HOOK2	NP – LP	-0.503071	0.00562482	0.0365773
ENSBTAG00000017482	ISYNA1	NP – LP	-0.501814	0.00876317	0.038957
ENSBTAG00000016589	PRPF40B	NP – LP	-0.501602	0.00442623	0.034959
ENSBTAG00000012509	DYRK1B	NP – LP	-0.500566	0.0046136	0.0353034
ENSBTAG00000005728	CDHR4	NP – LP	-0.50014	0.00682499	0.0368466
ENSBTAG00000018894	PEX11G	NP – LP	-0.499324	0.0043601	0.0348718
ENSBTAG00000007998	TMCO4	NP – LP	-0.49899	0.00488615	0.0354387
ENSBTAG00000044099	ZSWIM7	NP – LP	-0.498326	0.00918177	0.0391412
ENSBTAG00000005842	ABCC10	NP – LP	-0.497265	0.00959371	0.0397494
ENSBTAG00000000666	GHDC	NP – LP	-0.495913	0.00122614	0.0267474
ENSBTAG00000033621	SMCO4	NP – LP	-0.495893	0.00129685	0.0270027
ENSBTAG00000027361	ROMO1	NP – LP	-0.495189	0.00580935	0.0367841
ENSBTAG00000012844	LRSAM1	NP – LP	-0.495051	0.0095682	0.0397494
ENSBTAG00000010584	AP2S1	NP – LP	-0.493967	0.00624063	0.0368466
ENSBTAG00000015268	PICK1	NP – LP	-0.492685	0.00228509	0.0304034
ENSBTAG00000054686	KIAA1211L	NP – LP	-0.491855	0.00110554	0.0267474
ENSBTAG00000000434	CRYAB	NP – LP	-0.491412	0.00716725	0.0368466
ENSBTAG00000014118	GNPTG	NP – LP	-0.490397	0.00590736	0.0368466
ENSBTAG00000003394	RNF215	NP – LP	-0.490302	0.00402145	0.034014
ENSBTAG00000021029	PRR5L	NP – LP	-0.489409	0.00956092	0.0397494
ENSBTAG00000018002	DTX3	NP – LP	-0.489132	0.00165794	0.028745
ENSBTAG00000002243	SNX15	NP – LP	-0.48816	0.00286929	0.0320842
ENSBTAG00000020123	AUP1	NP – LP	-0.487669	0.0080539	0.0379888
ENSBTAG00000052272	COX8A	NP – LP	-0.487429	0.00832567	0.0381686
ENSBTAG00000017037	PKN1	NP – LP	-0.485666	0.00540618	0.0363925
ENSBTAG00000048824	PET100	NP – LP	-0.484927	0.00887259	0.0390304
ENSBTAG00000008132	SOX13	NP – LP	-0.484195	0.00167212	0.0287498
ENSBTAG00000000014	TXN2	NP – LP	-0.483733	0.00246753	0.031324
ENSBTAG00000005763	AKT1S1	NP – LP	-0.482362	0.00184311	0.0288372
ENSBTAG00000019951	PCYOX1L	NP – LP	-0.482177	0.00283782	0.0320833
ENSBTAG00000020797	CABLES2	NP – LP	-0.48156	0.00145799	0.0279585
ENSBTAG00000015798	UCKL1	NP – LP	-0.481167	0.00508085	0.0359603
ENSBTAG00000021248	C25H7orf26	NP – LP	-0.480259	0.000675002	0.0261194
ENSBTAG00000011583	APEH	NP – LP	-0.479515	0.00481093	0.0353816
ENSBTAG00000021832	HMGCL	NP – LP	-0.479402	0.00287632	0.0320842
ENSBTAG00000011000	HDAC10	NP – LP	-0.479	0.00672256	0.0368466
ENSBTAG00000000710	PIP5K1C	NP – LP	-0.47768	0.00970897	0.0398069
ENSBTAG00000015479	ZFPL1	NP – LP	-0.475465	0.00878152	0.038957
ENSBTAG00000014401	SORBS3	NP – LP	-0.473532	0.00537219	0.0363925
ENSBTAG00000018921	USP19	NP – LP	-0.472812	0.00371934	0.0335519
ENSBTAG00000005371	DPAGT1	NP – LP	-0.471444	0.00476706	0.035371
ENSBTAG00000021775	SLC4A9	NP – LP	-0.471375	0.00118171	0.0267474
ENSBTAG00000020447	VSIG10L	NP – LP	-0.471012	0.00627473	0.0368466
ENSBTAG00000016527	FAM241B	NP – LP	-0.470692	0.00709671	0.0368466
ENSBTAG00000001647	PLEKHJ1	NP – LP	-0.469611	0.0058103	0.0367841
ENSBTAG00000018688	CBR3	NP – LP	-0.468097	0.00878029	0.038957
ENSBTAG00000019804	SNRNP25	NP – LP	-0.467549	0.000172166	0.0193375
ENSBTAG00000009047	YPEL3	NP – LP	-0.466632	0.00731222	0.0371483
ENSBTAG00000007766	CDK5	NP – LP	-0.4665	0.00881974	0.038957
ENSBTAG00000030578	PTOV1	NP – LP	-0.46592	0.000315327	0.0226276
ENSBTAG00000014150	C11H9orf16	NP – LP	-0.465769	0.00559265	0.0365773
ENSBTAG00000017298	AAMDC	NP – LP	-0.465729	0.000200299	0.0196029
ENSBTAG00000016313	ECH1	NP – LP	-0.465432	0.00905079	0.0390304
ENSBTAG00000031252	CD82	NP – LP	-0.465273	0.00204877	0.0290009
ENSBTAG00000011189	TJAP1	NP – LP	-0.465001	0.00634841	0.0368466
ENSBTAG00000054934	VAMP2	NP – LP	-0.464319	0.00414491	0.0342578
ENSBTAG00000012036	HR	NP – LP	-0.461933	0.00228645	0.0304034
ENSBTAG00000005735	ATP5MC2	NP – LP	-0.458417	0.00975917	0.0398069
ENSBTAG00000002516	CCDC130	NP – LP	-0.456687	0.00595484	0.0368466
ENSBTAG00000008435	DELE1	NP – LP	-0.456131	0.00247657	0.0313573
ENSBTAG00000019646	TRIM41	NP – LP	-0.454782	0.000342838	0.0229358
ENSBTAG00000010513	GPS2	NP – LP	-0.453681	0.00203822	0.0290009
ENSBTAG00000005830	STRN4	NP – LP	-0.45158	0.00877254	0.038957
ENSBTAG00000002095	MEN1	NP – LP	-0.4513	0.00164591	0.0287294
ENSBTAG00000015044	CARD10	NP – LP	-0.44989	0.00585497	0.0368466
ENSBTAG00000018735	C13H20orf27	NP – LP	-0.448903	0.00415297	0.0342578
ENSBTAG00000019096	UQCRC1	NP – LP	-0.448438	0.00989012	0.0399003
ENSBTAG00000005572	ZNF205	NP – LP	-0.448198	0.00440645	0.034959
ENSBTAG00000015807	GALT	NP – LP	-0.447696	0.00457455	0.0352286
ENSBTAG00000011619	RASIP1	NP – LP	-0.446703	0.000312248	0.0226276
ENSBTAG00000014775	GUK1	NP – LP	-0.446489	0.00407423	0.0341724
ENSBTAG00000050219	MICOS10	NP – LP	-0.446275	0.00318593	0.0323264
ENSBTAG00000008492	ZMYM3	NP – LP	-0.446245	0.00793653	0.0377889
ENSBTAG00000002704	POMT2	NP – LP	-0.446182	0.00674395	0.0368466
ENSBTAG00000038831	PHYHD1	NP – LP	-0.445749	0.00971354	0.0398069
ENSBTAG00000006272	NTHL1	NP – LP	-0.444227	0.00634686	0.0368466
ENSBTAG00000013098	PIGS	NP – LP	-0.442625	0.00808959	0.0379888
ENSBTAG00000021079	C3H1orf210	NP – LP	-0.441725	0.0015569	0.0279871
ENSBTAG00000008969	SLC9A8	NP – LP	-0.441168	0.00293013	0.0321989
ENSBTAG00000001983	SMAGP	NP – LP	-0.441108	0.000972095	0.0261194
ENSBTAG00000013577	SLC1A5	NP – LP	-0.440824	0.00240114	0.0309082
ENSBTAG00000003759	PCNX3	NP – LP	-0.440188	0.00989738	0.0399003
ENSBTAG00000053687	MRPL11	NP – LP	-0.439002	0.0043464	0.0348702
ENSBTAG00000006305	AK1	NP – LP	-0.438312	0.00180219	0.0288372
ENSBTAG00000008145	SMPD2	NP – LP	-0.43746	0.00811528	0.0379888
ENSBTAG00000030247	NSMF	NP – LP	-0.436731	0.00441815	0.034959
ENSBTAG00000013235	TINAGL1	NP – LP	-0.436706	0.00769631	0.037443
ENSBTAG00000002563	WDR45	NP – LP	-0.436415	0.00033062	0.0229358
ENSBTAG00000019219	SH2B1	NP – LP	-0.43612	0.00369221	0.0335519
ENSBTAG00000021974	SMUG1	NP – LP	-0.435454	0.000560691	0.0250644
ENSBTAG00000014229	SYT17	NP – LP	-0.435044	0.00279917	0.0319964
ENSBTAG00000010318	FDX2	NP – LP	-0.434489	0.00863195	0.0387916
ENSBTAG00000015232	RAPGEFL1	NP – LP	-0.434438	0.00925473	0.0392779
ENSBTAG00000012928	PPP4C	NP – LP	-0.43396	0.00483023	0.0353816
ENSBTAG00000053755	TMA7	NP – LP	-0.43382	0.00880164	0.038957
ENSBTAG00000002128	MPPE1	NP – LP	-0.433163	0.00579614	0.0367841
ENSBTAG00000013782	DNAJB2	NP – LP	-0.433022	0.0017669	0.0288372
ENSBTAG00000039313	ZNF341	NP – LP	-0.432572	0.0058903	0.0368466
ENSBTAG00000000050	PSMG3	NP – LP	-0.430931	0.00977709	0.0398069
ENSBTAG00000014769	GMEB2	NP – LP	-0.430792	0.00621035	0.0368466
ENSBTAG00000010616	MBD6	NP – LP	-0.429877	0.00321197	0.0323744
ENSBTAG00000004120	HEMK1	NP – LP	-0.427613	0.00262089	0.0314263
ENSBTAG00000018045	SLC12A4	NP – LP	-0.42699	0.00306525	0.0323264
ENSBTAG00000015639	ERAL1	NP – LP	-0.425001	0.00554461	0.0364959
ENSBTAG00000016253	G6PC3	NP – LP	-0.424338	0.00549107	0.0364959
ENSBTAG00000054061	RUSC1	NP – LP	-0.422837	0.00696108	0.0368466
ENSBTAG00000003947	SSBP4	NP – LP	-0.419337	0.00428118	0.0345077
ENSBTAG00000049452	UBL5	NP – LP	-0.417062	0.00238546	0.0308125
ENSBTAG00000030347	TUBG2	NP – LP	-0.41702	0.00799618	0.0378676
ENSBTAG00000008646	TRMT112	NP – LP	-0.416697	0.00907071	0.0390304
ENSBTAG00000038842	NEDD8	NP – LP	-0.41603	0.00171308	0.0288372
ENSBTAG00000000917	BMP1	NP – LP	-0.415752	0.000523067	0.0247031
ENSBTAG00000020775	FIBP	NP – LP	-0.414166	0.000586482	0.0250644
ENSBTAG00000006166	WRNIP1	NP – LP	-0.412819	0.00708309	0.0368466
ENSBTAG00000012936	THYN1	NP – LP	-0.412734	0.000882936	0.0261194
ENSBTAG00000018889	ATP6V0B	NP – LP	-0.412242	0.00715245	0.0368466
ENSBTAG00000017825	SEC13	NP – LP	-0.411585	0.00173082	0.0288372
ENSBTAG00000009107	CBX8	NP – LP	-0.411366	0.00794299	0.0377889
ENSBTAG00000010910	COPS9	NP – LP	-0.410518	0.00870158	0.038888
ENSBTAG00000030966	TAF6	NP – LP	-0.410061	0.000382048	0.0234794
ENSBTAG00000012654	CHCHD1	NP – LP	-0.409693	0.000804662	0.0261194
ENSBTAG00000012788	COX6A1	NP – LP	-0.409347	0.00708955	0.0368466
ENSBTAG00000021884	CXXC1	NP – LP	-0.408356	0.00643157	0.0368466
ENSBTAG00000005838	ULK3	NP – LP	-0.407798	0.00958838	0.0397494
ENSBTAG00000018564	ZFYVE27	NP – LP	-0.407187	0.00146462	0.0279585
ENSBTAG00000017748	RNF44	NP – LP	-0.406553	0.00529356	0.0363275
ENSBTAG00000004913	RNF167	NP – LP	-0.404951	0.00393672	0.0339561
ENSBTAG00000020606	ZFAND2B	NP – LP	-0.404643	0.00819925	0.0379888
ENSBTAG00000031875	BANF1	NP – LP	-0.404517	0.00382716	0.0336287
ENSBTAG00000010502	SERTAD3	NP – LP	-0.40442	0.00235982	0.0308125
ENSBTAG00000012755	KLC4	NP – LP	-0.404241	0.00907226	0.0390304
ENSBTAG00000012083	IRX3	NP – LP	-0.403881	0.000422215	0.0238823
ENSBTAG00000001498	CYTH2	NP – LP	-0.403184	0.00904213	0.0390304
ENSBTAG00000021065	MFSD13A	NP – LP	-0.403081	0.00825401	0.0379888
ENSBTAG00000007896	NAGPA	NP – LP	-0.402251	0.00967505	0.0398069
ENSBTAG00000018156	KRTCAP3	NP – LP	-0.401614	0.000864587	0.0261194
ENSBTAG00000001289	MRPL18	NP – LP	-0.399757	7.94e-06	0.00512594
ENSBTAG00000008395	APBA3	NP – LP	-0.399685	0.00856458	0.0387142
ENSBTAG00000016679	ETFDH	NP – LP	-0.399298	0.00654187	0.0368466
ENSBTAG00000019281	MCRS1	NP – LP	-0.399179	0.00955932	0.0397494
ENSBTAG00000024450	MAP2K2	NP – LP	-0.39871	0.0091347	0.0390586
ENSBTAG00000006904	TNS2	NP – LP	-0.397989	0.00954319	0.0397494
ENSBTAG00000020617	TSC2	NP – LP	-0.397112	0.00999467	0.0399942
ENSBTAG00000018070	SCNM1	NP – LP	-0.396833	0.00607039	0.0368466
ENSBTAG00000013169	LCMT1	NP – LP	-0.395582	0.00122495	0.0267474
ENSBTAG00000025413	RNF5	NP – LP	-0.395525	0.0077504	0.037443
ENSBTAG00000001996	SNRNP70	NP – LP	-0.393475	0.00546436	0.0364959
ENSBTAG00000010524	BCKDK	NP – LP	-0.39222	0.00727298	0.0370948
ENSBTAG00000018730	ZBTB17	NP – LP	-0.39217	0.00601127	0.0368466
ENSBTAG00000038139	CERCAM	NP – LP	-0.392108	0.00681112	0.0368466
ENSBTAG00000000808	COX14	NP – LP	-0.389672	0.00712879	0.0368466
ENSBTAG00000020124	HTRA2	NP – LP	-0.389001	0.00169523	0.0288114
ENSBTAG00000013606	FKBP2	NP – LP	-0.388126	0.00072791	0.0261194
ENSBTAG00000003304	HOXC4	NP – LP	-0.386654	0.00104646	0.0263741
ENSBTAG00000017035	USF2	NP – LP	-0.386622	0.00726887	0.0370948
ENSBTAG00000033747	SIL1	NP – LP	-0.386104	0.00714682	0.0368466
ENSBTAG00000030974	TUBA4A	NP – LP	-0.384237	0.00928633	0.0393017
ENSBTAG00000030933	ZNF576	NP – LP	-0.384102	0.00905738	0.0390304
ENSBTAG00000009736	CDC42BPG	NP – LP	-0.384031	0.0081536	0.0379888
ENSBTAG00000009281	SPRYD4	NP – LP	-0.383319	0.00349581	0.0331583
ENSBTAG00000008840	HM13	NP – LP	-0.382294	0.00549859	0.0364959
ENSBTAG00000031718	OGFR	NP – LP	-0.381812	0.00376279	0.0335519
ENSBTAG00000008410	OVOL2	NP – LP	-0.380731	0.00903585	0.0390304
ENSBTAG00000008433	PGAP2	NP – LP	-0.380264	0.00904622	0.0390304
ENSBTAG00000001512	ZFP64	NP – LP	-0.379802	0.00452071	0.0351762
ENSBTAG00000020927	HSD17B8	NP – LP	-0.379026	0.00999995	0.0399942
ENSBTAG00000005364	HMBS	NP – LP	-0.378505	0.000600037	0.0250644
ENSBTAG00000000857	SLC52A2	NP – LP	-0.378248	0.00832119	0.0381686
ENSBTAG00000016156	MAPK3	NP – LP	-0.376298	0.00824097	0.0379888
ENSBTAG00000015642	SDF4	NP – LP	-0.375954	0.00446981	0.0351449
ENSBTAG00000011067	IL17RA	NP – LP	-0.374933	0.0072146	0.0369796
ENSBTAG00000016427	COMMD7	NP – LP	-0.374874	0.00345389	0.0331583
ENSBTAG00000019911	COA3	NP – LP	-0.373283	0.00265153	0.0314933
ENSBTAG00000003126	PEX16	NP – LP	-0.37228	0.00902652	0.0390304
ENSBTAG00000006082	DNASE2	NP – LP	-0.369885	0.00304412	0.0323264
ENSBTAG00000013485	ZFYVE19	NP – LP	-0.368955	0.00554502	0.0364959
ENSBTAG00000000191	SLC25A20	NP – LP	-0.368077	0.00335308	0.0328733
ENSBTAG00000015013	C2CD2L	NP – LP	-0.367932	0.00799278	0.0378676
ENSBTAG00000002575	SSU72	NP – LP	-0.367804	0.00587092	0.0368466
ENSBTAG00000014904	SIRT5	NP – LP	-0.366887	0.0026833	0.0316524
ENSBTAG00000009449	DMAC2	NP – LP	-0.365076	0.00765979	0.037443
ENSBTAG00000004288	GSTA4	NP – LP	-0.364691	0.00812232	0.0379888
ENSBTAG00000019998	HAGH	NP – LP	-0.363398	0.00655246	0.0368466
ENSBTAG00000054868	LAGE3	NP – LP	-0.361521	0.00127256	0.0269463
ENSBTAG00000017120	PHB	NP – LP	-0.359892	0.00782748	0.0375506
ENSBTAG00000007954	CDIPT	NP – LP	-0.358598	0.00895947	0.0390304
ENSBTAG00000004910	SLC25A11	NP – LP	-0.358228	0.00905748	0.0390304
ENSBTAG00000016769	CDK16	NP – LP	-0.35763	0.00514593	0.036075
ENSBTAG00000007523	STX4	NP – LP	-0.354646	0.000684688	0.0261194
ENSBTAG00000025121	EMC6	NP – LP	-0.352159	0.00825706	0.0379888
ENSBTAG00000010673	EFNA4	NP – LP	-0.351504	0.0049151	0.0355171
ENSBTAG00000011388	STOML2	NP – LP	-0.350361	0.00313767	0.0323264
ENSBTAG00000016615	ABHD6	NP – LP	-0.349863	0.00734483	0.0371643
ENSBTAG00000016912	TSFM	NP – LP	-0.348981	0.00123842	0.0267474
ENSBTAG00000003072	ACADVL	NP – LP	-0.347119	0.000632434	0.0255477
ENSBTAG00000001394	TMED9	NP – LP	-0.342939	0.00730081	0.0371268
ENSBTAG00000000026	VPS33B	NP – LP	-0.338421	0.00339392	0.0330539
ENSBTAG00000017451	TSPAN17	NP – LP	-0.337716	0.00635226	0.0368466
ENSBTAG00000046415	SSNA1	NP – LP	-0.337484	0.00685112	0.0368466
ENSBTAG00000003578	DPCD	NP – LP	-0.334016	0.00137356	0.0274006
ENSBTAG00000010467	SUPT5H	NP – LP	-0.33379	0.00952118	0.0397036
ENSBTAG00000020153	NIT1	NP – LP	-0.331725	0.00411737	0.0342578
ENSBTAG00000008075	TRAPPC4	NP – LP	-0.330759	0.0083978	0.0383801
ENSBTAG00000021961	SPR	NP – LP	-0.330093	0.00377653	0.0335519
ENSBTAG00000002715	GMPR2	NP – LP	-0.328694	0.000198875	0.0196029
ENSBTAG00000047702	NAA10	NP – LP	-0.326279	0.00982351	0.0398794
ENSBTAG00000014202	CDK5RAP3	NP – LP	-0.325575	0.0077855	0.037443
ENSBTAG00000015390	FN3KRP	NP – LP	-0.325408	0.00934121	0.0394271
ENSBTAG00000033453	MTCH1	NP – LP	-0.322224	0.00288758	0.0320842
ENSBTAG00000013126	EMG1	NP – LP	-0.319946	0.00141946	0.0279441
ENSBTAG00000009603	UQCRH	NP – LP	-0.319584	3.79e-05	0.0163363
ENSBTAG00000006905	KLHDC4	NP – LP	-0.313954	0.00675289	0.0368466
ENSBTAG00000014579	MRPL34	NP – LP	-0.313194	0.00478068	0.0353816
ENSBTAG00000053044	CDC42EP4	NP – LP	-0.31319	0.00987909	0.0399003
ENSBTAG00000013935	NTPCR	NP – LP	-0.312984	0.00029553	0.0226276
ENSBTAG00000005207	COPS7B	NP – LP	-0.309435	0.00306577	0.0323264
ENSBTAG00000049483	COPRS	NP – LP	-0.306888	0.00591475	0.0368466
ENSBTAG00000019803	POLR3K	NP – LP	-0.299331	0.00904677	0.0390304
ENSBTAG00000018329	EXOSC7	NP – LP	-0.299166	0.000885575	0.0261194
ENSBTAG00000004695	CDK9	NP – LP	-0.296273	0.000247776	0.0213363
ENSBTAG00000010626	SH3GLB2	NP – LP	-0.295611	0.00980526	0.0398794
ENSBTAG00000012125	GDI1	NP – LP	-0.293307	0.00806873	0.0379888
ENSBTAG00000020633	NOB1	NP – LP	-0.292314	0.00479987	0.0353816
ENSBTAG00000018188	NDUFC2	NP – LP	-0.291051	0.00367155	0.0335154
ENSBTAG00000016956	GANAB	NP – LP	-0.288043	0.00819321	0.0379888
ENSBTAG00000001594	ARL6IP4	NP – LP	-0.283485	0.00791798	0.0377889
ENSBTAG00000016338	SPPL3	NP – LP	-0.279309	0.00347737	0.0331583
ENSBTAG00000015042	WDR55	NP – LP	-0.277871	0.00957294	0.0397494
ENSBTAG00000013025	HAX1	NP – LP	-0.274123	0.0060481	0.0368466
ENSBTAG00000012355	RNF220	NP – LP	-0.273684	0.00739975	0.0371716
ENSBTAG00000002094	ATP5MF	NP – LP	-0.272894	0.00911767	0.0390586
ENSBTAG00000002718	TINF2	NP – LP	-0.265058	0.00945858	0.0396345
ENSBTAG00000010157	TOMM22	NP – LP	-0.264824	0.00384881	0.0337043
ENSBTAG00000006962	NFS1	NP – LP	-0.256661	0.00459461	0.0352731
ENSBTAG00000015567	TIMM44	NP – LP	-0.234811	0.00975333	0.0398069
ENSBTAG00000013208	SLC25A4	NP – LP	-0.223999	0.00951405	0.0397036
ENSBTAG00000020422	CHD8	NP – LP	0.247462	0.00702945	0.0368466
ENSBTAG00000016894	CYFIP1	NP – LP	0.258949	0.007521	0.037443
ENSBTAG00000011070	RTCB	NP – LP	0.297044	0.000771114	0.0261194
ENSBTAG00000005455	USP7	NP – LP	0.300892	0.00766135	0.037443
ENSBTAG00000003968	UBP1	NP – LP	0.30543	0.00817352	0.0379888
ENSBTAG00000015220	AGO4	NP – LP	0.323815	0.00523832	0.0362316
ENSBTAG00000020787	PIK3R4	NP – LP	0.325014	0.00332079	0.0327811
ENSBTAG00000006322	DENND5A	NP – LP	0.334155	0.00383942	0.0336791
ENSBTAG00000007540	GLUD1	NP – LP	0.338918	0.00827694	0.0380464
ENSBTAG00000019565	NCOA4	NP – LP	0.346116	0.00976367	0.0398069
ENSBTAG00000020357	GOLPH3L	NP – LP	0.348983	0.00711049	0.0368466
ENSBTAG00000009657	MTMR1	NP – LP	0.353315	0.00524616	0.0362316
ENSBTAG00000012976	WLS	NP – LP	0.359311	0.00386037	0.0337228
ENSBTAG00000017533	LRRC1	NP – LP	0.36286	0.00162809	0.0285145
ENSBTAG00000018053	RAB22A	NP – LP	0.377563	0.00564784	0.0365828
ENSBTAG00000013773	PKP4	NP – LP	0.379477	0.00549573	0.0364959
ENSBTAG00000033891	MGAT2	NP – LP	0.384358	0.00222643	0.0301455
ENSBTAG00000003619	SEC24D	NP – LP	0.385819	0.00194224	0.0288372
ENSBTAG00000033255	DUSP11	NP – LP	0.386293	0.00657183	0.0368466
ENSBTAG00000016858	SAR1A	NP – LP	0.393294	0.00336793	0.0329058
ENSBTAG00000010604	PNO1	NP – LP	0.395858	0.00612461	0.0368466
ENSBTAG00000006647	RCBTB2	NP – LP	0.401057	0.00686052	0.0368466
ENSBTAG00000013699	TBC1D1	NP – LP	0.406908	0.00175983	0.0288372
ENSBTAG00000006667	EPB41	NP – LP	0.407387	0.00766687	0.037443
ENSBTAG00000016415	LTA4H	NP – LP	0.4129	0.00989521	0.0399003
ENSBTAG00000009987	ITGB3	NP – LP	0.417386	0.00681177	0.0368466
ENSBTAG00000007013	TOM1L1	NP – LP	0.420007	0.00109742	0.0267474
ENSBTAG00000021843	UBQLN2	NP – LP	0.420603	0.00638816	0.0368466
ENSBTAG00000018373	DPYSL2	NP – LP	0.421285	0.00274655	0.0318637
ENSBTAG00000005197	BAZ1B	NP – LP	0.422179	0.00122412	0.0267474
ENSBTAG00000001133	VWA8	NP – LP	0.427037	0.00213677	0.0295978
ENSBTAG00000033217	TPM3	NP – LP	0.435136	0.00707569	0.0368466
ENSBTAG00000009804	ERP44	NP – LP	0.437607	0.00813779	0.0379888
ENSBTAG00000002769	AP1G1	NP – LP	0.438725	9.34e-05	0.0171337
ENSBTAG00000010191	PAK1	NP – LP	0.442858	0.00310661	0.0323264
ENSBTAG00000011851	FYN	NP – LP	0.445455	0.00700402	0.0368466
ENSBTAG00000009680	FAM177A1	NP – LP	0.457791	0.00639974	0.0368466
ENSBTAG00000013074	PPP1R15B	NP – LP	0.460063	0.000809656	0.0261194
ENSBTAG00000001697	TRA2B	NP – LP	0.462651	0.00914439	0.0390586
ENSBTAG00000007836	PPA1	NP – LP	0.462944	0.00669388	0.0368466
ENSBTAG00000020034	LYN	NP – LP	0.463395	0.00146288	0.0279585
ENSBTAG00000044105	FOXO1	NP – LP	0.464633	0.00811581	0.0379888
ENSBTAG00000003555	THADA	NP – LP	0.46564	0.00211722	0.0294059
ENSBTAG00000008629	MTFR1	NP – LP	0.466372	0.00179091	0.0288372
ENSBTAG00000010863	DCP1A	NP – LP	0.466672	0.000944793	0.0261194
ENSBTAG00000004077	YWHAG	NP – LP	0.469569	0.00862788	0.0387916
ENSBTAG00000008805	USP3	NP – LP	0.473685	0.00316827	0.0323264
ENSBTAG00000021879	VCL	NP – LP	0.475674	0.00395283	0.034014
ENSBTAG00000003719	TDRD7	NP – LP	0.477758	0.00609167	0.0368466
ENSBTAG00000013308	RBMX	NP – LP	0.478013	0.000595045	0.0250644
ENSBTAG00000020782	CNOT1	NP – LP	0.478429	0.000154652	0.0183783
ENSBTAG00000003147	JAK1	NP – LP	0.481082	0.000206349	0.0196029
ENSBTAG00000005827	FIG4	NP – LP	0.481984	0.00602244	0.0368466
ENSBTAG00000021614	TASP1	NP – LP	0.48245	0.00524162	0.0362316
ENSBTAG00000018385	DNAJC8	NP – LP	0.485712	0.00820841	0.0379888
ENSBTAG00000016621	NCBP3	NP – LP	0.486624	0.00701933	0.0368466
ENSBTAG00000014974	GRAMD2B	NP – LP	0.488232	0.00228908	0.0304034
ENSBTAG00000009780	GTF2I	NP – LP	0.488834	0.00424885	0.0345077
ENSBTAG00000020387	MARF1	NP – LP	0.491311	0.000576864	0.0250644
ENSBTAG00000015625	DCTN4	NP – LP	0.491339	0.00422809	0.0344835
ENSBTAG00000005627	PAFAH1B2	NP – LP	0.494513	0.0027589	0.0318637
ENSBTAG00000003636	LIPA	NP – LP	0.495883	0.00561627	0.0365773
ENSBTAG00000002747	ABCA5	NP – LP	0.496192	0.00902165	0.0390304
ENSBTAG00000001398	ATP2A2	NP – LP	0.501192	0.00193396	0.0288372
ENSBTAG00000017001	RBM28	NP – LP	0.501338	0.00638872	0.0368466
ENSBTAG00000006690	ARCN1	NP – LP	0.502413	0.000872735	0.0261194
ENSBTAG00000014827	UBQLN1	NP – LP	0.504504	0.00361817	0.033204
ENSBTAG00000006978	HSD17B4	NP – LP	0.505135	0.0056278	0.0365773
ENSBTAG00000020441	HMG20A	NP – LP	0.506579	0.000809316	0.0261194
ENSBTAG00000001009	HCLS1	NP – LP	0.507059	0.00295932	0.0321989
ENSBTAG00000003458	CDCA7	NP – LP	0.507281	0.00379377	0.0335519
ENSBTAG00000021977	PRRC1	NP – LP	0.510488	0.000525938	0.0247031
ENSBTAG00000012012	CYB5A	NP – LP	0.513432	0.00468922	0.0353422
ENSBTAG00000004225	TSR1	NP – LP	0.514036	0.00885979	0.0390304
ENSBTAG00000035030	TMED7	NP – LP	0.514907	0.00425026	0.0345077
ENSBTAG00000048107	CANX	NP – LP	0.519419	0.00505738	0.0359419
ENSBTAG00000019725	UBE4A	NP – LP	0.519954	0.00270966	0.031674
ENSBTAG00000008926	FUBP1	NP – LP	0.521523	0.000468548	0.0247031
ENSBTAG00000008083	SEL1L	NP – LP	0.524336	0.00737906	0.0371716
ENSBTAG00000039732	BLOC1S5	NP – LP	0.52572	0.00314	0.0323264
ENSBTAG00000040584	DSC2	NP – LP	0.526514	0.00769582	0.037443
ENSBTAG00000010395	DOCK9	NP – LP	0.527409	0.00879826	0.038957
ENSBTAG00000052945	PURB	NP – LP	0.527634	0.0026167	0.0314263
ENSBTAG00000002923	CX3CR1	NP – LP	0.529505	0.00667109	0.0368466
ENSBTAG00000016092	SPATS2L	NP – LP	0.530032	0.00188162	0.0288372
ENSBTAG00000043987	KDM4C	NP – LP	0.530075	0.00257254	0.0314263
ENSBTAG00000007422	TRAPPC11	NP – LP	0.530154	0.00908753	0.0390586
ENSBTAG00000008880	POGLUT2	NP – LP	0.530479	0.00342701	0.0331583
ENSBTAG00000015588	TMEM209	NP – LP	0.530792	0.00867479	0.0388386
ENSBTAG00000021226	SAR1B	NP – LP	0.53279	0.00623019	0.0368466
ENSBTAG00000003849	GNL2	NP – LP	0.535752	0.00822877	0.0379888
ENSBTAG00000011790	MED14	NP – LP	0.536573	0.00581006	0.0367841
ENSBTAG00000010275	WASHC5	NP – LP	0.538754	0.00257297	0.0314263
ENSBTAG00000006466	CD53	NP – LP	0.539201	0.00573744	0.0367431
ENSBTAG00000020313	FNBP1	NP – LP	0.539526	0.00173081	0.0288372
ENSBTAG00000015539	RAPGEF5	NP – LP	0.539564	0.00937086	0.0394271
ENSBTAG00000003552	MED17	NP – LP	0.541025	0.00777826	0.037443
ENSBTAG00000001141	ADAM17	NP – LP	0.54204	0.00616247	0.0368466
ENSBTAG00000006718	NVL	NP – LP	0.545048	0.00427633	0.0345077
ENSBTAG00000007833	PIAS2	NP – LP	0.55042	0.00136148	0.0273709
ENSBTAG00000013145	DDHD2	NP – LP	0.551585	0.00735853	0.0371643
ENSBTAG00000015202	DMAC2L	NP – LP	0.553714	0.00773266	0.037443
ENSBTAG00000003908	MAPRE1	NP – LP	0.554887	0.00344731	0.0331583
ENSBTAG00000033902	SLC25A32	NP – LP	0.555605	0.00526592	0.0362763
ENSBTAG00000019164	RHOBTB1	NP – LP	0.555703	0.00411436	0.0342578
ENSBTAG00000016557	MTMR2	NP – LP	0.555714	0.00608058	0.0368466
ENSBTAG00000005278	WEE1	NP – LP	0.555864	0.007475	0.0374117
ENSBTAG00000001886	FAM122B	NP – LP	0.557497	0.00376033	0.0335519
ENSBTAG00000010998	CFLAR	NP – LP	0.558739	0.000846682	0.0261194
ENSBTAG00000020309	G3BP1	NP – LP	0.561269	0.00695853	0.0368466
ENSBTAG00000007494	SMARCA2	NP – LP	0.562634	0.00867313	0.0388386
ENSBTAG00000015977	SIKE1	NP – LP	0.570823	0.00627935	0.0368466
ENSBTAG00000009717	FGL2	NP – LP	0.571496	0.00627554	0.0368466
ENSBTAG00000001105	ANXA4	NP – LP	0.573008	0.00710334	0.0368466
ENSBTAG00000025403	TTLL5	NP – LP	0.577872	0.00183491	0.0288372
ENSBTAG00000003557	CCDC117	NP – LP	0.58002	0.00598555	0.0368466
ENSBTAG00000004540	NUB1	NP – LP	0.58066	0.00110447	0.0267474
ENSBTAG00000008307	PLCH1	NP – LP	0.583577	0.00619485	0.0368466
ENSBTAG00000009777	NUP35	NP – LP	0.58496	0.00670647	0.0368466
ENSBTAG00000038079	C16H1orf21	NP – LP	0.587423	0.00558163	0.0365773
ENSBTAG00000011744	USP31	NP – LP	0.588903	0.00482734	0.0353816
ENSBTAG00000033339	ANKLE2	NP – LP	0.589099	0.00040178	0.0238823
ENSBTAG00000007489	NCOA3	NP – LP	0.589865	0.00682222	0.0368466
ENSBTAG00000005100	TMEM30A	NP – LP	0.594367	0.0098597	0.0399003
ENSBTAG00000016481	CALU	NP – LP	0.59473	0.00468719	0.0353422
ENSBTAG00000006712	ECPAS	NP – LP	0.597381	0.00204794	0.0290009
ENSBTAG00000000672	OTULINL	NP – LP	0.598276	0.00097756	0.0261194
ENSBTAG00000019971	CDC16	NP – LP	0.598561	0.0065865	0.0368466
ENSBTAG00000021204	TES	NP – LP	0.598752	0.00183901	0.0288372
ENSBTAG00000005373	TPM1	NP – LP	0.602601	0.00466398	0.0353422
ENSBTAG00000003585	CD47	NP – LP	0.607654	0.00101461	0.02623
ENSBTAG00000014567	MYLK	NP – LP	0.611652	0.00843893	0.0384829
ENSBTAG00000013449	RAB3GAP1	NP – LP	0.613328	0.00426937	0.0345077
ENSBTAG00000013858	C25H16orf72	NP – LP	0.614285	0.00894722	0.0390304
ENSBTAG00000012417	ARL14EP	NP – LP	0.615729	0.00486301	0.0354387
ENSBTAG00000020196	ENPP3	NP – LP	0.617254	0.00347089	0.0331583
ENSBTAG00000011225	TMX1	NP – LP	0.619079	0.00402243	0.034014
ENSBTAG00000039374	IPO5	NP – LP	0.6193	0.00056725	0.0250644
ENSBTAG00000037465	TRIM34	NP – LP	0.620282	0.00871594	0.0388881
ENSBTAG00000014612	DOCK2	NP – LP	0.62091	0.00260217	0.0314263
ENSBTAG00000002646	DYNC1I2	NP – LP	0.621589	0.00720577	0.0369796
ENSBTAG00000011143	KPNA1	NP – LP	0.630222	0.00303998	0.0323264
ENSBTAG00000010595	WDR92	NP – LP	0.630885	0.00531135	0.0363767
ENSBTAG00000009646	ALDH7A1	NP – LP	0.631056	0.00143393	0.0279571
ENSBTAG00000000679	PGM3	NP – LP	0.634028	0.00467662	0.0353422
ENSBTAG00000013999	FAM20B	NP – LP	0.638606	0.00951084	0.0397036
ENSBTAG00000002019	SERPINB5	NP – LP	0.639355	0.0051163	0.0360614
ENSBTAG00000021883	AP3M1	NP – LP	0.640464	0.00204195	0.0290009
ENSBTAG00000005119	PSMD1	NP – LP	0.640472	0.00483472	0.0353816
ENSBTAG00000005326	CSNK1A1	NP – LP	0.641249	0.00921359	0.0392122
ENSBTAG00000013013	GMPS	NP – LP	0.643405	0.00471857	0.035371
ENSBTAG00000010619	PPP3R1	NP – LP	0.643961	0.000301936	0.0226276
ENSBTAG00000002703	ATP6V1A	NP – LP	0.645752	0.0030856	0.0323264
ENSBTAG00000015225	NUP58	NP – LP	0.647443	0.00375373	0.0335519
ENSBTAG00000010945	SEC24B	NP – LP	0.647508	0.00379332	0.0335519
ENSBTAG00000017770	FMC1-LUC7L2	NP – LP	0.649015	0.00574473	0.0367431
ENSBTAG00000015962	MMADHC	NP – LP	0.650715	0.00853246	0.0387045
ENSBTAG00000019250	BTK	NP – LP	0.650783	0.00968978	0.0398069
ENSBTAG00000005147	HPS5	NP – LP	0.65166	0.00805658	0.0379888
ENSBTAG00000005213	ZWILCH	NP – LP	0.652413	0.00678122	0.0368466
ENSBTAG00000014205	PRKAR2A	NP – LP	0.653284	0.00370316	0.0335519
ENSBTAG00000015988	MYH11	NP – LP	0.653454	0.00699117	0.0368466
ENSBTAG00000016103	CBFB	NP – LP	0.654843	0.00707611	0.0368466
ENSBTAG00000008068	ERLEC1	NP – LP	0.655505	0.0081554	0.0379888
ENSBTAG00000004368	NFATC3	NP – LP	0.655999	0.00123264	0.0267474
ENSBTAG00000007662	HSPA5	NP – LP	0.658378	0.00793899	0.0377889
ENSBTAG00000004549	UPRT	NP – LP	0.661462	0.00655942	0.0368466
ENSBTAG00000018436	UBE2J1	NP – LP	0.663282	0.000831268	0.0261194
ENSBTAG00000019536	CRBN	NP – LP	0.663382	0.00673131	0.0368466
ENSBTAG00000014831	PPP1R3C	NP – LP	0.663873	0.00419447	0.0343446
ENSBTAG00000000767	DCP2	NP – LP	0.66482	0.00603126	0.0368466
ENSBTAG00000007079	LCP1	NP – LP	0.66521	0.000554002	0.0250644
ENSBTAG00000004544	TXNDC9	NP – LP	0.665335	0.00281481	0.032023
ENSBTAG00000016869	POLD3	NP – LP	0.670437	0.00997816	0.0399942
ENSBTAG00000007305	VPS41	NP – LP	0.674066	0.00208012	0.0292214
ENSBTAG00000038979	TMEM167B	NP – LP	0.676975	0.00737364	0.0371716
ENSBTAG00000044015	RBM12	NP – LP	0.679188	0.000976428	0.0261194
ENSBTAG00000021963	SLAIN2	NP – LP	0.680505	0.00704631	0.0368466
ENSBTAG00000010120	HERC3	NP – LP	0.681046	0.000733534	0.0261194
ENSBTAG00000020399	RNF139	NP – LP	0.681125	0.00607072	0.0368466
ENSBTAG00000011770	TJP2	NP – LP	0.681256	0.00210789	0.0293552
ENSBTAG00000014041	G3BP2	NP – LP	0.681353	0.00198888	0.0290009
ENSBTAG00000019821	DHX9	NP – LP	0.681717	0.00250049	0.0313573
ENSBTAG00000001042	MXD1	NP – LP	0.683391	0.00637128	0.0368466
ENSBTAG00000000773	TTC9C	NP – LP	0.683621	0.00194105	0.0288372
ENSBTAG00000000551	SMNDC1	NP – LP	0.684008	0.00749471	0.0374333
ENSBTAG00000014091	ARHGEF3	NP – LP	0.684941	0.000307937	0.0226276
ENSBTAG00000000005	GRK3	NP – LP	0.684962	0.00191506	0.0288372
ENSBTAG00000011831	SPPL2A	NP – LP	0.685127	0.0069708	0.0368466
ENSBTAG00000018322	SEC24A	NP – LP	0.687477	0.0088144	0.038957
ENSBTAG00000010792	SEH1L	NP – LP	0.687985	0.00262154	0.0314263
ENSBTAG00000015460	TP63	NP – LP	0.689668	0.0025598	0.0314263
ENSBTAG00000020696	HECW2	NP – LP	0.691038	0.00674549	0.0368466
ENSBTAG00000016367	RBM18	NP – LP	0.691319	0.00308412	0.0323264
ENSBTAG00000011779	MAL2	NP – LP	0.691343	0.00315235	0.0323264
ENSBTAG00000031701	TAGAP	NP – LP	0.692369	0.00935132	0.0394271
ENSBTAG00000035230	TOR1AIP2	NP – LP	0.69329	0.00592112	0.0368466
ENSBTAG00000016744	CAPRIN1	NP – LP	0.693875	0.000757948	0.0261194
ENSBTAG00000019428	CCR1	NP – LP	0.69536	0.00309039	0.0323264
ENSBTAG00000008216	RRM2	NP – LP	0.695923	0.00804816	0.0379888
ENSBTAG00000005273	IL1R1	NP – LP	0.696318	5.03e-06	0.00378579
ENSBTAG00000004899	ABLIM1	NP – LP	0.697267	0.00729096	0.0371133
ENSBTAG00000008636	PDE4B	NP – LP	0.698413	0.00588976	0.0368466
ENSBTAG00000012065	DNAJC3	NP – LP	0.698787	0.00932663	0.0394271
ENSBTAG00000008953	TAP1	NP – LP	0.699544	0.000900341	0.0261194
ENSBTAG00000014302	TOMM70	NP – LP	0.699652	0.00981284	0.0398794
ENSBTAG00000020799	EXOC6B	NP – LP	0.701197	0.00432104	0.0347207
ENSBTAG00000031010	ACAD11	NP – LP	0.701485	0.00865837	0.0388386
ENSBTAG00000013118	CD86	NP – LP	0.702267	0.00647835	0.0368466
ENSBTAG00000011885	NNT	NP – LP	0.705091	0.00146175	0.0279585
ENSBTAG00000033010	TTC27	NP – LP	0.705632	0.00442852	0.034959
ENSBTAG00000006607	CCNG1	NP – LP	0.707141	0.00417804	0.0343446
ENSBTAG00000035323	TMX4	NP – LP	0.707797	0.00403606	0.0340735
ENSBTAG00000012330	B2M	NP – LP	0.708702	0.00267377	0.0316524
ENSBTAG00000010956	SCARB2	NP – LP	0.708749	9.62e-05	0.0171337
ENSBTAG00000020308	EIF4G2	NP – LP	0.709273	0.0036361	0.0333094
ENSBTAG00000007840	HMGCR	NP – LP	0.712302	0.00778789	0.037443
ENSBTAG00000010693	LMO7	NP – LP	0.712331	0.000234588	0.0207816
ENSBTAG00000014422	MTMR10	NP – LP	0.713107	0.00202891	0.0290009
ENSBTAG00000001533	HACE1	NP – LP	0.713459	0.0087669	0.038957
ENSBTAG00000009067	DDX6	NP – LP	0.71365	0.00838239	0.0383801
ENSBTAG00000001786	HYKK	NP – LP	0.714124	0.00357433	0.0331583
ENSBTAG00000011156	ATP8A1	NP – LP	0.715186	0.00056093	0.0250644
ENSBTAG00000011401	PDZD8	NP – LP	0.716382	0.00188395	0.0288372
ENSBTAG00000002624	PSTPIP2	NP – LP	0.716842	0.00791589	0.0377889
ENSBTAG00000019669	CD163	NP – LP	0.717005	0.00506888	0.0359555
ENSBTAG00000003257	STK4	NP – LP	0.717007	0.00773577	0.037443
ENSBTAG00000002458	NUP155	NP – LP	0.718333	0.000506803	0.0247031
ENSBTAG00000020148	TEK	NP – LP	0.720774	0.00374985	0.0335519
ENSBTAG00000034193	BCO2	NP – LP	0.720779	0.0084873	0.0386353
ENSBTAG00000012544	IFNGR1	NP – LP	0.72157	0.00190254	0.0288372
ENSBTAG00000016969	ORC3	NP – LP	0.724058	0.00759677	0.037443
ENSBTAG00000003509	PLEKHA2	NP – LP	0.725791	0.00130766	0.0270027
ENSBTAG00000004310	UBR7	NP – LP	0.726037	0.000156567	0.0183783
ENSBTAG00000001233	MPZL3	NP – LP	0.726472	0.00538621	0.0363925
ENSBTAG00000011198	PPP1CC	NP – LP	0.727391	0.00658136	0.0368466
ENSBTAG00000004024	UBE2Q2	NP – LP	0.72958	0.00638906	0.0368466
ENSBTAG00000006552	LAMP3	NP – LP	0.729932	0.00547265	0.0364959
ENSBTAG00000001290	TUBD1	NP – LP	0.729998	0.00407108	0.0341724
ENSBTAG00000007335	TPD52	NP – LP	0.733521	0.00487425	0.0354387
ENSBTAG00000004291	SEPTIN6	NP – LP	0.734806	0.00388896	0.0338265
ENSBTAG00000005227	ATF6	NP – LP	0.735487	0.00120576	0.0267474
ENSBTAG00000039121	PTP4A2	NP – LP	0.738533	0.00380071	0.0335519
ENSBTAG00000019085	SRP54	NP – LP	0.739296	0.00532989	0.0363767
ENSBTAG00000010709	DLAT	NP – LP	0.743817	0.00973547	0.0398069
ENSBTAG00000007593	AIDA	NP – LP	0.748333	0.0041374	0.0342578
ENSBTAG00000019853	SMURF2	NP – LP	0.74847	0.00882188	0.038957
ENSBTAG00000007374	LHFPL2	NP – LP	0.748989	0.00282009	0.032023
ENSBTAG00000011333	CLASP2	NP – LP	0.749703	0.00609368	0.0368466
ENSBTAG00000018036	CNOT7	NP – LP	0.750418	0.00391338	0.0339561
ENSBTAG00000000072	TFB2M	NP – LP	0.753051	0.00356284	0.0331583
ENSBTAG00000006833	LMAN1	NP – LP	0.753507	0.00121653	0.0267474
ENSBTAG00000003481	OTUD6B	NP – LP	0.754843	0.00999848	0.0399942
ENSBTAG00000012585	RAB3GAP2	NP – LP	0.754873	0.00482448	0.0353816
ENSBTAG00000000379	GOLT1B	NP – LP	0.754978	0.00972446	0.0398069
ENSBTAG00000017850	ARHGEF6	NP – LP	0.756312	0.00321884	0.0323744
ENSBTAG00000016918	MYOF	NP – LP	0.757278	0.00657134	0.0368466
ENSBTAG00000017868	DHX40	NP – LP	0.758594	0.00310804	0.0323264
ENSBTAG00000008378	FEM1B	NP – LP	0.760874	0.00414937	0.0342578
ENSBTAG00000018717	DDX20	NP – LP	0.762947	0.00898147	0.0390304
ENSBTAG00000012120	TIPARP	NP – LP	0.763561	0.00774166	0.037443
ENSBTAG00000012526	APBB1IP	NP – LP	0.763786	0.000788424	0.0261194
ENSBTAG00000011209	SYT11	NP – LP	0.764512	0.00158148	0.0282733
ENSBTAG00000003965	LIPT1	NP – LP	0.765884	0.00401031	0.034014
ENSBTAG00000021575	BRD7	NP – LP	0.766146	0.0045703	0.0352286
ENSBTAG00000021653	TRIP12	NP – LP	0.767693	0.000131834	0.0179249
ENSBTAG00000013837	TUBE1	NP – LP	0.768941	0.00971068	0.0398069
ENSBTAG00000013224	RMND1	NP – LP	0.770182	0.00755005	0.037443
ENSBTAG00000018851	MYCBP2	NP – LP	0.770247	0.00926511	0.0392779
ENSBTAG00000012216	MLKL	NP – LP	0.773223	0.000868461	0.0261194
ENSBTAG00000010071	FBXO3	NP – LP	0.774078	0.00147655	0.0279585
ENSBTAG00000021580	HNRNPA3	NP – LP	0.774311	0.00712469	0.0368466
ENSBTAG00000045717	ADO	NP – LP	0.774374	0.00666139	0.0368466
ENSBTAG00000020755	SELP	NP – LP	0.776037	0.00712866	0.0368466
ENSBTAG00000006528	BBS9	NP – LP	0.777046	0.00540957	0.0363925
ENSBTAG00000009732	NCBP1	NP – LP	0.777289	0.00539583	0.0363925
ENSBTAG00000006586	KPNB1	NP – LP	0.778876	0.00182436	0.0288372
ENSBTAG00000001424	MSH6	NP – LP	0.781352	0.000523702	0.0247031
ENSBTAG00000007784	NAA50	NP – LP	0.782569	0.00913461	0.0390586
ENSBTAG00000008967	RAP1B	NP – LP	0.783193	0.00263713	0.0314669
ENSBTAG00000016243	RBL2	NP – LP	0.784411	0.0010172	0.02623
ENSBTAG00000021372	SEPTIN11	NP – LP	0.784773	0.00412631	0.0342578
ENSBTAG00000013011	PLAA	NP – LP	0.784902	0.00822975	0.0379888
ENSBTAG00000013724	ATG4A	NP – LP	0.786326	0.00465379	0.0353422
ENSBTAG00000016795	RUFY3	NP – LP	0.786967	0.000912865	0.0261194
ENSBTAG00000010437	MKLN1	NP – LP	0.787326	0.00505187	0.0359419
ENSBTAG00000016311	EIF2S1	NP – LP	0.787595	0.00327257	0.0326414
ENSBTAG00000001283	RIC1	NP – LP	0.787933	0.00148811	0.0279585
ENSBTAG00000018744	MGAT5	NP – LP	0.788483	0.00165155	0.0287307
ENSBTAG00000002175	SRPK2	NP – LP	0.788584	0.00328297	0.0326821
ENSBTAG00000000236	YWHAZ	NP – LP	0.789548	0.00111762	0.0267474
ENSBTAG00000005016	AP3B1	NP – LP	0.79045	0.00126754	0.0269463
ENSBTAG00000012703	GLO1	NP – LP	0.79078	0.00103215	0.0262697
ENSBTAG00000009942	PLCL2	NP – LP	0.793655	0.00675742	0.0368466
ENSBTAG00000021105	IRAK4	NP – LP	0.793695	0.00304908	0.0323264
ENSBTAG00000005665	CRK	NP – LP	0.794302	0.00359443	0.0331583
ENSBTAG00000007438	STT3B	NP – LP	0.794613	0.00537844	0.0363925
ENSBTAG00000004781	POLR3B	NP – LP	0.794672	0.00288442	0.0320842
ENSBTAG00000012423	SENP1	NP – LP	0.795525	0.00623084	0.0368466
ENSBTAG00000027916	MALT1	NP – LP	0.796634	0.00747992	0.0374117
ENSBTAG00000003632	CYP39A1	NP – LP	0.797261	0.00693706	0.0368466
ENSBTAG00000015316	NPM1	NP – LP	0.797966	0.00100108	0.0261226
ENSBTAG00000044121	NUBPL	NP – LP	0.799126	0.00802607	0.0379744
ENSBTAG00000002127	TCP11L2	NP – LP	0.799283	0.00669005	0.0368466
ENSBTAG00000006751	TENT2	NP – LP	0.800113	0.00295302	0.0321989
ENSBTAG00000019214	USP14	NP – LP	0.801226	0.00357674	0.0331583
ENSBTAG00000002882	LMNB1	NP – LP	0.803812	0.00125101	0.0267474
ENSBTAG00000004124	CPOX	NP – LP	0.806814	0.0026167	0.0314263
ENSBTAG00000013111	RRM1	NP – LP	0.809332	0.00380544	0.0335519
ENSBTAG00000000630	LSM14A	NP – LP	0.811016	0.00989213	0.0399003
ENSBTAG00000008896	DHX15	NP – LP	0.812464	0.00234127	0.0307988
ENSBTAG00000012833	ATG2B	NP – LP	0.81349	0.00732104	0.0371566
ENSBTAG00000002278	FBN1	NP – LP	0.815016	0.00639669	0.0368466
ENSBTAG00000000646	ANAPC4	NP – LP	0.816121	0.0034218	0.0331583
ENSBTAG00000007970	C1H3orf38	NP – LP	0.816231	0.00926706	0.0392779
ENSBTAG00000014471	PALM2	NP – LP	0.816346	0.00523588	0.0362316
ENSBTAG00000021181	BUB1	NP – LP	0.816618	0.00418118	0.0343446
ENSBTAG00000020277	PPP2R1B	NP – LP	0.819247	0.0025883	0.0314263
ENSBTAG00000002048	PTPN11	NP – LP	0.820797	0.00666019	0.0368466
ENSBTAG00000000676	DOP1A	NP – LP	0.822778	0.00112416	0.0267474
ENSBTAG00000014551	TNFAIP8	NP – LP	0.822844	0.009922	0.039925
ENSBTAG00000009871	RAB18	NP – LP	0.823833	0.00976396	0.0398069
ENSBTAG00000007577	UBXN7	NP – LP	0.82626	0.0011888	0.0267474
ENSBTAG00000037571	EBAG9	NP – LP	0.826295	0.00493109	0.035569
ENSBTAG00000048377	TMPRSS11BNL	NP – LP	0.82702	0.00703622	0.0368466
ENSBTAG00000001403	PRKCI	NP – LP	0.831771	0.00687535	0.0368466
ENSBTAG00000046797	NRAS	NP – LP	0.833241	0.00357465	0.0331583
ENSBTAG00000038215	CLCA2	NP – LP	0.833371	3.57e-05	0.0163363
ENSBTAG00000006702	EIF3E	NP – LP	0.834671	0.00533682	0.0363767
ENSBTAG00000001249	SULT1B1	NP – LP	0.835527	0.00828506	0.0380499
ENSBTAG00000007743	PUS7	NP – LP	0.835828	0.0036023	0.0331583
ENSBTAG00000018643	PRC1	NP – LP	0.838821	0.0063509	0.0368466
ENSBTAG00000024240	ACADM	NP – LP	0.840202	0.00838858	0.0383801
ENSBTAG00000004448	CKAP5	NP – LP	0.843034	0.000696756	0.0261194
ENSBTAG00000005542	EPS15	NP – LP	0.843722	0.000346921	0.0229358
ENSBTAG00000012946	HSF2	NP – LP	0.84383	0.00866863	0.0388386
ENSBTAG00000006307	HSD17B11	NP – LP	0.844493	0.00857512	0.038728
ENSBTAG00000003697	TARDBP	NP – LP	0.84652	0.00499086	0.0357341
ENSBTAG00000054158	LCLAT1	NP – LP	0.846747	0.00041622	0.0238823
ENSBTAG00000002716	NOL10	NP – LP	0.846922	0.000647015	0.0257711
ENSBTAG00000014272	MMUT	NP – LP	0.847394	0.000666516	0.0260884
ENSBTAG00000007606	HNRNPU	NP – LP	0.848304	0.00562818	0.0365773
ENSBTAG00000005209	VPS8	NP – LP	0.848485	0.000381923	0.0234794
ENSBTAG00000020815	UHRF2	NP – LP	0.851538	0.00129467	0.0270027
ENSBTAG00000008103	ALDH1A1	NP – LP	0.85498	0.004118	0.0342578
ENSBTAG00000000974	IARS1	NP – LP	0.855013	0.000902513	0.0261194
ENSBTAG00000020298	TMPRSS11A	NP – LP	0.857333	0.00449674	0.0351449
ENSBTAG00000002295	ATF2	NP – LP	0.857966	0.00386398	0.0337228
ENSBTAG00000009055	RNF144B	NP – LP	0.859724	0.00999557	0.0399942
ENSBTAG00000020421	SUPT16H	NP – LP	0.860102	0.00278828	0.0319964
ENSBTAG00000005957	CSE1L	NP – LP	0.860408	0.00323275	0.0323744
ENSBTAG00000001861	SESTD1	NP – LP	0.861959	0.00160027	0.0284113
ENSBTAG00000007773	VCAM1	NP – LP	0.86296	0.000115256	0.0175106
ENSBTAG00000006984	CD55	NP – LP	0.864046	0.00286661	0.0320842
ENSBTAG00000003068	MSMO1	NP – LP	0.865037	0.00990813	0.0399003
ENSBTAG00000016445	YME1L1	NP – LP	0.86552	0.0047471	0.035371
ENSBTAG00000000105	RIT1	NP – LP	0.866303	0.00850854	0.0386796
ENSBTAG00000008863	TMEM87A	NP – LP	0.866957	0.00388661	0.0338265
ENSBTAG00000019338	IL13RA1	NP – LP	0.86722	0.00146491	0.0279585
ENSBTAG00000004184	WDSUB1	NP – LP	0.868456	0.00360677	0.0331583
ENSBTAG00000015678	NEMP2	NP – LP	0.869726	0.00567407	0.0366451
ENSBTAG00000016282	EIF5	NP – LP	0.87019	0.00698724	0.0368466
ENSBTAG00000012382	KCTD9	NP – LP	0.872767	0.00181186	0.0288372
ENSBTAG00000034827	PDGFD	NP – LP	0.873603	0.0059944	0.0368466
ENSBTAG00000012447	PPP1CB	NP – LP	0.875398	0.00663969	0.0368466
ENSBTAG00000031569	GOLM1	NP – LP	0.876083	0.00550558	0.0364959
ENSBTAG00000021170	OSBPL9	NP – LP	0.876525	0.000366754	0.0231085
ENSBTAG00000009949	DARS1	NP – LP	0.876865	0.00653948	0.0368466
ENSBTAG00000008390	DNAJC10	NP – LP	0.877488	0.00516063	0.0360874
ENSBTAG00000032515	PLA2R1	NP – LP	0.87796	0.00799586	0.0378676
ENSBTAG00000017863	SRGN	NP – LP	0.878467	6.68e-05	0.0171337
ENSBTAG00000014561	KIFBP	NP – LP	0.880612	0.000601545	0.0250644
ENSBTAG00000019953	CYBB	NP – LP	0.880773	0.000809315	0.0261194
ENSBTAG00000046185	BTBD7	NP – LP	0.882146	0.00147704	0.0279585
ENSBTAG00000032961	IER3IP1	NP – LP	0.882848	0.000542364	0.0250198
ENSBTAG00000015172	MCM6	NP – LP	0.885553	0.00149717	0.0279871
ENSBTAG00000000735	BCL2A1	NP – LP	0.886907	0.00193143	0.0288372
ENSBTAG00000015901	ARMC1	NP – LP	0.889906	0.00840152	0.0383801
ENSBTAG00000010718	RALGPS2	NP – LP	0.890245	0.000595053	0.0250644
ENSBTAG00000012582	IARS2	NP – LP	0.89041	0.00443866	0.034959
ENSBTAG00000010381	PRMT9	NP – LP	0.892129	0.00168047	0.0287498
ENSBTAG00000011531	SS18	NP – LP	0.892618	0.00450988	0.0351449
ENSBTAG00000017147	AK3	NP – LP	0.893642	0.00182527	0.0288372
ENSBTAG00000007441	SEC23IP	NP – LP	0.89462	0.000270274	0.0225228
ENSBTAG00000030929	ZNF557	NP – LP	0.899249	0.00671235	0.0368466
ENSBTAG00000006898	EPRS1	NP – LP	0.900549	0.00304928	0.0323264
ENSBTAG00000016373	TTC26	NP – LP	0.904462	0.00715375	0.0368466
ENSBTAG00000018046	B3GNT2	NP – LP	0.904519	0.0021839	0.0298505
ENSBTAG00000021449	DCAF13	NP – LP	0.905943	0.00575954	0.0367431
ENSBTAG00000005160	GTF2H1	NP – LP	0.90664	0.00222882	0.0301455
ENSBTAG00000008729	DENND10	NP – LP	0.906746	0.000818214	0.0261194
ENSBTAG00000017135	CTSS	NP – LP	0.908299	0.00642516	0.0368466
ENSBTAG00000008548	FAM98A	NP – LP	0.908764	0.00278678	0.0319964
ENSBTAG00000018142	DTL	NP – LP	0.910075	0.00883098	0.0389639
ENSBTAG00000000019	SERINC1	NP – LP	0.910739	0.00257151	0.0314263
ENSBTAG00000003588	ZFAND1	NP – LP	0.91313	0.00561185	0.0365773
ENSBTAG00000034269	RCBTB1	NP – LP	0.913181	0.00523378	0.0362316
ENSBTAG00000018438	RRAGD	NP – LP	0.914628	0.00334925	0.0328733
ENSBTAG00000003708	SEC23A	NP – LP	0.91601	0.0016913	0.0288114
ENSBTAG00000048674	BIVM	NP – LP	0.916112	0.00789748	0.0377812
ENSBTAG00000001657	PICALM	NP – LP	0.91698	0.00197596	0.0290009
ENSBTAG00000019386	BOLA-NC1	NP – LP	0.918318	0.0090489	0.0390304
ENSBTAG00000020012	CDC5L	NP – LP	0.919774	0.00296784	0.0321989
ENSBTAG00000019534	TRNT1	NP – LP	0.920571	0.00532921	0.0363767
ENSBTAG00000008699	FEM1C	NP – LP	0.920922	0.00202306	0.0290009
ENSBTAG00000009169	XPR1	NP – LP	0.921071	0.00895038	0.0390304
ENSBTAG00000008184	CCT6A	NP – LP	0.922246	0.00349986	0.0331583
ENSBTAG00000031012	PIGK	NP – LP	0.923149	0.00569113	0.0367093
ENSBTAG00000006970	OLA1	NP – LP	0.923781	0.00375862	0.0335519
ENSBTAG00000003115	KBTBD2	NP – LP	0.924095	0.00319038	0.0323264
ENSBTAG00000034222	CAB39L	NP – LP	0.925067	0.00347513	0.0331583
ENSBTAG00000006909	PIK3CB	NP – LP	0.926508	0.00155399	0.0279871
ENSBTAG00000013060	IQGAP1	NP – LP	0.927373	0.000475743	0.0247031
ENSBTAG00000000898	F2RL2	NP – LP	0.927598	0.00649873	0.0368466
ENSBTAG00000018381	CRLF3	NP – LP	0.928928	0.00135099	0.0273709
ENSBTAG00000014793	C16H1orf112	NP – LP	0.930248	0.00048925	0.0247031
ENSBTAG00000015022	KIF2A	NP – LP	0.931459	0.00285341	0.0320842
ENSBTAG00000020848	PIK3CG	NP – LP	0.931994	0.00520924	0.0362316
ENSBTAG00000016708	CLTC	NP – LP	0.932071	0.000620422	0.0255477
ENSBTAG00000006246	CBX5	NP – LP	0.933802	0.000237313	0.0207816
ENSBTAG00000020262	PSME4	NP – LP	0.935323	0.00400295	0.034014
ENSBTAG00000018433	DENND6A	NP – LP	0.935427	0.00326205	0.0325995
ENSBTAG00000022227	PLSCR2	NP – LP	0.935738	0.00397749	0.034014
ENSBTAG00000009381	LCP2	NP – LP	0.935784	0.000486779	0.0247031
ENSBTAG00000002493	VPS35	NP – LP	0.93597	0.000489903	0.0247031
ENSBTAG00000004231	GPM6A	NP – LP	0.936864	0.00664604	0.0368466
ENSBTAG00000021677	TRIM37	NP – LP	0.939136	0.00207204	0.0292214
ENSBTAG00000003748	CNOT2	NP – LP	0.941991	0.00132478	0.0270027
ENSBTAG00000007898	CYBRD1	NP – LP	0.942192	0.00573525	0.0367431
ENSBTAG00000000023	RNF2	NP – LP	0.94301	0.00215361	0.029672
ENSBTAG00000012873	SNX6	NP – LP	0.943259	0.00468135	0.0353422
ENSBTAG00000007867	STAT1	NP – LP	0.943467	1.04e-05	0.00598134
ENSBTAG00000019538	FBXO28	NP – LP	0.945515	5.14e-05	0.0171337
ENSBTAG00000019062	FCHSD2	NP – LP	0.945689	0.00698841	0.0368466
ENSBTAG00000050195	FAM172A	NP – LP	0.946693	0.00589271	0.0368466
ENSBTAG00000014016	IKZF1	NP – LP	0.947461	0.00317735	0.0323264
ENSBTAG00000050495	GREM1	NP – LP	0.949762	0.00606014	0.0368466
ENSBTAG00000000806	ATAD1	NP – LP	0.949798	0.00218362	0.0298505
ENSBTAG00000014616	SEPSECS	NP – LP	0.950798	0.00522447	0.0362316
ENSBTAG00000018033	PIP4K2A	NP – LP	0.952407	0.000126845	0.0177126
ENSBTAG00000013591	CYB5R4	NP – LP	0.952648	0.00815366	0.0379888
ENSBTAG00000025358	SNX2	NP – LP	0.953618	0.00611776	0.0368466
ENSBTAG00000007303	RAD21	NP – LP	0.956233	0.00124444	0.0267474
ENSBTAG00000005394	COX18	NP – LP	0.957017	0.00456351	0.0352286
ENSBTAG00000019194	SHLD2	NP – LP	0.960035	7.96e-05	0.0171337
ENSBTAG00000012931	PLN	NP – LP	0.961795	0.00594387	0.0368466
ENSBTAG00000009097	FANCI	NP – LP	0.96306	0.00317205	0.0323264
ENSBTAG00000002341	ETS1	NP – LP	0.963894	0.00219469	0.0299188
ENSBTAG00000005969	EIF2S2	NP – LP	0.964952	0.00398546	0.034014
ENSBTAG00000012124	GPBP1	NP – LP	0.965226	0.00860058	0.0387752
ENSBTAG00000044185	SOX6	NP – LP	0.966323	0.00577567	0.03675
ENSBTAG00000000750	MSL2	NP – LP	0.970756	0.00855037	0.0387142
ENSBTAG00000010422	MDM2	NP – LP	0.97139	0.00783503	0.037552
ENSBTAG00000016578	HNRNPR	NP – LP	0.973689	0.00565465	0.0365828
ENSBTAG00000000957	CDKN2AIP	NP – LP	0.974479	0.00355901	0.0331583
ENSBTAG00000009072	ZNF572	NP – LP	0.977659	0.00889792	0.0390304
ENSBTAG00000033322	SRP9	NP – LP	0.978689	0.00858883	0.038756
ENSBTAG00000007499	HNRNPH2	NP – LP	0.978903	0.00276289	0.0318637
ENSBTAG00000011798	STK38L	NP – LP	0.980242	0.0053337	0.0363767
ENSBTAG00000009299	AFTPH	NP – LP	0.981147	0.00162714	0.0285145
ENSBTAG00000020384	WDR47	NP – LP	0.982567	0.0090356	0.0390304
ENSBTAG00000009514	PPWD1	NP – LP	0.984334	0.00437322	0.0349031
ENSBTAG00000004806	PHKB	NP – LP	0.985734	0.000966855	0.0261194
ENSBTAG00000002783	PCYOX1	NP – LP	0.985938	0.00186182	0.0288372
ENSBTAG00000008170	POLA1	NP – LP	0.986798	0.00336913	0.0329058
ENSBTAG00000021967	TMEM168	NP – LP	0.987892	0.00119219	0.0267474
ENSBTAG00000013515	INTS13	NP – LP	0.988247	0.00224354	0.0302653
ENSBTAG00000003602	RBPJ	NP – LP	0.989066	0.0014822	0.0279585
ENSBTAG00000046204	ZNF705A	NP – LP	0.989109	0.00313803	0.0323264
ENSBTAG00000007116	ARRDC3	NP – LP	0.990061	0.00641474	0.0368466
ENSBTAG00000016078	STXBP4	NP – LP	0.991428	0.00476755	0.035371
ENSBTAG00000006695	VCPIP1	NP – LP	0.991779	0.00400082	0.034014
ENSBTAG00000010571	PPAT	NP – LP	0.991811	0.0017871	0.0288372
ENSBTAG00000014548	NIBAN1	NP – LP	0.992381	0.00819292	0.0379888
ENSBTAG00000009939	CAND1	NP – LP	0.994206	0.00125281	0.0267474
ENSBTAG00000007779	GTF3C3	NP – LP	0.994509	0.00605189	0.0368466
ENSBTAG00000009747	RNFT1	NP – LP	0.995172	0.00768307	0.037443
ENSBTAG00000006320	DBT	NP – LP	0.996039	0.00512304	0.0360614
ENSBTAG00000001405	GLCE	NP – LP	0.996578	0.00187659	0.0288372
ENSBTAG00000011849	HDAC2	NP – LP	0.997565	0.00626307	0.0368466
ENSBTAG00000009522	EIF4E	NP – LP	0.99776	0.00753095	0.037443
ENSBTAG00000013050	ZNF277	NP – LP	0.998473	0.00423146	0.0344835
ENSBTAG00000005786	ATXN3	NP – LP	0.998636	0.00576037	0.0367431
ENSBTAG00000003325	SNRK	NP – LP	0.999381	0.000157772	0.0183783
ENSBTAG00000007979	TNPO1	NP – LP	0.999916	0.00249396	0.0313573
ENSBTAG00000030282	ZBED8	NP – LP	1.00003	0.00482871	0.0353816
ENSBTAG00000031709	PDCD10	NP – LP	1.00124	0.00625546	0.0368466
ENSBTAG00000006765	LARS1	NP – LP	1.00196	0.00195829	0.0289908
ENSBTAG00000006686	NPNT	NP – LP	1.00377	0.00710161	0.0368466
ENSBTAG00000000076	RECK	NP – LP	1.00407	0.000924466	0.0261194
ENSBTAG00000026283	ASPH	NP – LP	1.005	0.00614219	0.0368466
ENSBTAG00000005309	TGDS	NP – LP	1.00654	0.00696907	0.0368466
ENSBTAG00000010113	ZBTB24	NP – LP	1.00858	0.000987169	0.0261194
ENSBTAG00000003789	VIRMA	NP – LP	1.00868	0.00102541	0.02623
ENSBTAG00000007270	GTF2H3	NP – LP	1.0104	0.00902795	0.0390304
ENSBTAG00000010227	CPSF2	NP – LP	1.01135	0.00154225	0.0279871
ENSBTAG00000002220	SPTLC1	NP – LP	1.0115	0.0077916	0.037443
ENSBTAG00000000095	CD274	NP – LP	1.01237	0.00139536	0.0276222
ENSBTAG00000031731	HIGD1A	NP – LP	1.01282	0.000969034	0.0261194
ENSBTAG00000007163	SLC44A1	NP – LP	1.02192	0.0027184	0.0317044
ENSBTAG00000003699	ZFP3	NP – LP	1.02515	0.00406981	0.0341724
ENSBTAG00000000678	CSDE1	NP – LP	1.02541	0.00113743	0.0267474
ENSBTAG00000018292	MOSPD2	NP – LP	1.02635	0.00353125	0.0331583
ENSBTAG00000001161	SINHCAF	NP – LP	1.02815	0.00607903	0.0368466
ENSBTAG00000004979	MRS2	NP – LP	1.03009	0.00119669	0.0267474
ENSBTAG00000011626	ATP2C1	NP – LP	1.03141	0.000459856	0.0247031
ENSBTAG00000049615	VAMP7	NP – LP	1.03166	0.00665326	0.0368466
ENSBTAG00000033186	OXCT1	NP – LP	1.03218	0.00897328	0.0390304
ENSBTAG00000006556	COPB1	NP – LP	1.03251	0.000632924	0.0255477
ENSBTAG00000015751	MEOX1	NP – LP	1.03354	0.00990222	0.0399003
ENSBTAG00000006111	EXOC8	NP – LP	1.03412	0.00442257	0.034959
ENSBTAG00000009805	CFDP2	NP – LP	1.03432	0.00894295	0.0390304
ENSBTAG00000007837	SELENOI	NP – LP	1.03587	0.000974	0.0261194
ENSBTAG00000009103	UBLCP1	NP – LP	1.03636	0.00648494	0.0368466
ENSBTAG00000013689	MCTP2	NP – LP	1.03776	0.0032214	0.0323744
ENSBTAG00000026290	PIK3C3	NP – LP	1.03899	0.000266916	0.0225228
ENSBTAG00000017761	SMC1A	NP – LP	1.04134	0.00249683	0.0313573
ENSBTAG00000017639	RPS6KA3	NP – LP	1.04151	0.00552677	0.0364959
ENSBTAG00000031575	VAV3	NP – LP	1.04632	0.00041879	0.0238823
ENSBTAG00000014080	METTL14	NP – LP	1.04705	0.00714239	0.0368466
ENSBTAG00000005124	JADE3	NP – LP	1.04798	0.00592845	0.0368466
ENSBTAG00000008595	PPHLN1	NP – LP	1.04832	0.00189815	0.0288372
ENSBTAG00000013016	GNAI3	NP – LP	1.04851	0.00201004	0.0290009
ENSBTAG00000003438	ZBTB43	NP – LP	1.04879	0.00660157	0.0368466
ENSBTAG00000009698	ABCD3	NP – LP	1.04883	0.00296737	0.0321989
ENSBTAG00000007567	TMX3	NP – LP	1.04978	0.00136116	0.0273709
ENSBTAG00000015720	WWP1	NP – LP	1.04991	0.00160201	0.0284113
ENSBTAG00000012878	BMS1	NP – LP	1.05027	0.00925522	0.0392779
ENSBTAG00000027696	TTC30B	NP – LP	1.05069	0.00378622	0.0335519
ENSBTAG00000002714	GNAI1	NP – LP	1.05281	0.00745378	0.0373533
ENSBTAG00000021636	GPR155	NP – LP	1.05352	0.00573753	0.0367431
ENSBTAG00000007386	NUDCD1	NP – LP	1.05464	0.00629364	0.0368466
ENSBTAG00000007409	MILR1	NP – LP	1.05516	0.0012229	0.0267474
ENSBTAG00000001999	NKAPD1	NP – LP	1.05532	0.00756118	0.037443
ENSBTAG00000034633	ERO1B	NP – LP	1.05632	0.00550038	0.0364959
ENSBTAG00000010109	CDK1	NP – LP	1.05645	0.00769052	0.037443
ENSBTAG00000007237	BUB1B	NP – LP	1.06025	0.00950262	0.0397036
ENSBTAG00000013068	GGPS1	NP – LP	1.06119	0.00152888	0.0279871
ENSBTAG00000006759	SUCLA2	NP – LP	1.06205	0.00192936	0.0288372
ENSBTAG00000002028	DIPK1A	NP – LP	1.06367	0.0045943	0.0352731
ENSBTAG00000018546	LRBA	NP – LP	1.06624	0.000214092	0.0196029
ENSBTAG00000012142	RAD18	NP – LP	1.06772	0.00262765	0.0314263
ENSBTAG00000004489	APPBP2	NP – LP	1.06989	0.00200577	0.0290009
ENSBTAG00000014884	HIPK3	NP – LP	1.07128	0.00210282	0.0293552
ENSBTAG00000004850	KPNA3	NP – LP	1.07763	0.00610367	0.0368466
ENSBTAG00000011763	RIOK2	NP – LP	1.0782	0.00500047	0.0357341
ENSBTAG00000014030	FGD6	NP – LP	1.07839	0.00323327	0.0323744
ENSBTAG00000011334	NADK2	NP – LP	1.08055	0.00877879	0.038957
ENSBTAG00000000306	ITK	NP – LP	1.08191	0.00372194	0.0335519
ENSBTAG00000008329	CYTIP	NP – LP	1.08228	0.000934515	0.0261194
ENSBTAG00000015566	CTR9	NP – LP	1.08495	0.00658298	0.0368466
ENSBTAG00000050244	ZNF177	NP – LP	1.08552	0.00297269	0.0321989
ENSBTAG00000036262	GBE1	NP – LP	1.08663	6.89e-05	0.0171337
ENSBTAG00000000081	CERT1	NP – LP	1.0886	0.00182856	0.0288372
ENSBTAG00000016058	FAM83B	NP – LP	1.0906	0.000699535	0.0261194
ENSBTAG00000001600	DCUN1D4	NP – LP	1.09128	0.00419402	0.0343446
ENSBTAG00000050233	PRRG1	NP – LP	1.09227	0.000137446	0.0182087
ENSBTAG00000010593	SRP72	NP – LP	1.09564	0.000648434	0.0257711
ENSBTAG00000003366	DDX58	NP – LP	1.09735	0.000792763	0.0261194
ENSBTAG00000002902	ANO6	NP – LP	1.09886	0.000194324	0.0196029
ENSBTAG00000011796	TRMT5	NP – LP	1.10138	0.00739168	0.0371716
ENSBTAG00000045931	MAGT1	NP – LP	1.1039	0.000967916	0.0261194
ENSBTAG00000015348	ZNF189	NP – LP	1.10637	0.000991673	0.0261194
ENSBTAG00000027932	BIRC6	NP – LP	1.10696	0.00740315	0.0371716
ENSBTAG00000021686	MELK	NP – LP	1.10895	0.00189406	0.0288372
ENSBTAG00000025782	TNFSF8	NP – LP	1.11102	0.00177007	0.0288372
ENSBTAG00000001108	GMCL1	NP – LP	1.11274	0.00562106	0.0365773
ENSBTAG00000021596	ICOS	NP – LP	1.11346	0.00448582	0.0351449
ENSBTAG00000016298	TM9SF3	NP – LP	1.11435	0.00902034	0.0390304
ENSBTAG00000017416	KPNA4	NP – LP	1.11638	0.000863658	0.0261194
ENSBTAG00000020004	ZNF800	NP – LP	1.11662	0.00696501	0.0368466
ENSBTAG00000019854	ABCE1	NP – LP	1.11689	0.00914116	0.0390586
ENSBTAG00000050914	CYYR1	NP – LP	1.12124	0.00632738	0.0368466
ENSBTAG00000010564	ELOVL6	NP – LP	1.12179	0.0064137	0.0368466
ENSBTAG00000002573	UBA2	NP – LP	1.12205	0.00124624	0.0267474
ENSBTAG00000002487	UBE3A	NP – LP	1.12369	0.00513399	0.036073
ENSBTAG00000011395	DNM1L	NP – LP	1.12434	0.00489601	0.0354387
ENSBTAG00000007559	URI1	NP – LP	1.12446	0.00819694	0.0379888
ENSBTAG00000051461	SERTM1	NP – LP	1.1245	0.00457517	0.0352286
ENSBTAG00000020432	MIS12	NP – LP	1.12511	0.000516914	0.0247031
ENSBTAG00000021069	PBK	NP – LP	1.12639	0.00553967	0.0364959
ENSBTAG00000001198	GIMAP7	NP – LP	1.12741	0.00548854	0.0364959
ENSBTAG00000016010	KLHL7	NP – LP	1.12879	0.00679135	0.0368466
ENSBTAG00000010132	NAE1	NP – LP	1.12899	0.0049831	0.0357341
ENSBTAG00000004034	SESN3	NP – LP	1.13009	0.0033114	0.0327811
ENSBTAG00000047673	THUMPD1	NP – LP	1.13076	0.00919263	0.0391552
ENSBTAG00000001745	LUM	NP – LP	1.13089	0.00183671	0.0288372
ENSBTAG00000005481	ADAM10	NP – LP	1.13104	0.00907267	0.0390304
ENSBTAG00000002143	DTWD2	NP – LP	1.1321	0.0054576	0.0364959
ENSBTAG00000004394	PKIB	NP – LP	1.13546	0.00685069	0.0368466
ENSBTAG00000011146	RAB8B	NP – LP	1.13775	0.00553032	0.0364959
ENSBTAG00000002742	MSH2	NP – LP	1.13826	0.00869121	0.0388784
ENSBTAG00000012213	WAPL	NP – LP	1.14064	0.00889821	0.0390304
ENSBTAG00000020914	CPNE8	NP – LP	1.14391	0.00449911	0.0351449
ENSBTAG00000000949	DNAJC9	NP – LP	1.14748	0.00122819	0.0267474
ENSBTAG00000004283	PPFIBP1	NP – LP	1.14845	0.00316586	0.0323264
ENSBTAG00000005444	UGGT1	NP – LP	1.14966	0.0060907	0.0368466
ENSBTAG00000014337	EIF2S3	NP – LP	1.15069	0.000654587	0.025817
ENSBTAG00000019024	JAZF1	NP – LP	1.15208	0.00154362	0.0279871
ENSBTAG00000006242	USP9X	NP – LP	1.16042	0.00312866	0.0323264
ENSBTAG00000051164	WDR35	NP – LP	1.16288	0.00602838	0.0368466
ENSBTAG00000006161	MET	NP – LP	1.16315	0.00225125	0.0302903
ENSBTAG00000003746	SCP2	NP – LP	1.16456	0.00156006	0.0279871
ENSBTAG00000047367	CMTR2	NP – LP	1.16564	0.00166677	0.0287498
ENSBTAG00000006049	BZW1	NP – LP	1.16601	0.00660629	0.0368466
ENSBTAG00000012586	HSPD1	NP – LP	1.16905	0.00670887	0.0368466
ENSBTAG00000000526	TOPBP1	NP – LP	1.17046	0.00914728	0.0390586
ENSBTAG00000038490	CLEC4A	NP – LP	1.17143	0.00304805	0.0323264
ENSBTAG00000009151	PYGO1	NP – LP	1.17486	0.000124656	0.0177126
ENSBTAG00000017550	CSNK1G3	NP – LP	1.17657	0.00564614	0.0365828
ENSBTAG00000013621	DPY19L4	NP – LP	1.1788	0.00398264	0.034014
ENSBTAG00000008040	SPART	NP – LP	1.17927	0.00973651	0.0398069
ENSBTAG00000000221	RBM34	NP – LP	1.17977	0.00558674	0.0365773
ENSBTAG00000019125	SLC1A1	NP – LP	1.18003	0.00184531	0.0288372
ENSBTAG00000008438	ARFIP1	NP – LP	1.18344	0.000876524	0.0261194
ENSBTAG00000048159	TAB3	NP – LP	1.18367	0.0024621	0.031324
ENSBTAG00000023989	MSANTD4	NP – LP	1.18725	0.00739208	0.0371716
ENSBTAG00000002586	TCF12	NP – LP	1.1878	0.00473577	0.035371
ENSBTAG00000000285	GUF1	NP – LP	1.19037	0.00186918	0.0288372
ENSBTAG00000014023	SIRT1	NP – LP	1.19163	0.00312957	0.0323264
ENSBTAG00000014324	ANTXR2	NP – LP	1.19221	0.00118586	0.0267474
ENSBTAG00000005026	MANEA	NP – LP	1.19263	0.00245898	0.031324
ENSBTAG00000015509	NAMPT	NP – LP	1.19481	0.0018825	0.0288372
ENSBTAG00000020602	IDO1	NP – LP	1.19529	0.00312149	0.0323264
ENSBTAG00000011068	MON2	NP – LP	1.19742	0.000386274	0.0234794
ENSBTAG00000011172	ALMS1	NP – LP	1.19964	0.00976289	0.0398069
ENSBTAG00000009498	PTEN	NP – LP	1.20063	0.00456608	0.0352286
ENSBTAG00000007433	MYO9A	NP – LP	1.20188	0.00938651	0.0394271
ENSBTAG00000022161	TLR7	NP – LP	1.20242	0.00552475	0.0364959
ENSBTAG00000014546	CLEC7A	NP – LP	1.20825	0.00725403	0.0370714
ENSBTAG00000005025	FAM91A1	NP – LP	1.20884	0.00260104	0.0314263
ENSBTAG00000001492	FYB1	NP – LP	1.22072	0.00111325	0.0267474
ENSBTAG00000014432	HNMT	NP – LP	1.22126	0.00813589	0.0379888
ENSBTAG00000018119	AOAH	NP – LP	1.22179	0.00131721	0.0270027
ENSBTAG00000009125	ALDH1A3	NP – LP	1.22318	0.000753201	0.0261194
ENSBTAG00000020997	GPR15	NP – LP	1.22447	0.000926247	0.0261194
ENSBTAG00000019741	C3AR1	NP – LP	1.22552	0.00105504	0.0264614
ENSBTAG00000008682	TLR3	NP – LP	1.22611	0.00431395	0.0347177
ENSBTAG00000004997	CTNNAL1	NP – LP	1.22784	0.0098804	0.0399003
ENSBTAG00000011525	SLC5A8	NP – LP	1.22862	0.000912144	0.0261194
ENSBTAG00000003265	ADD3	NP – LP	1.22926	0.00690577	0.0368466
ENSBTAG00000020482	ASCC3	NP – LP	1.23147	0.00690283	0.0368466
ENSBTAG00000015874	CASP3	NP – LP	1.2318	0.000112997	0.0175106
ENSBTAG00000009061	FAR1	NP – LP	1.23239	0.00625044	0.0368466
ENSBTAG00000021445	ST8SIA4	NP – LP	1.23465	0.000333155	0.0229358
ENSBTAG00000012371	CPD	NP – LP	1.23543	0.000276753	0.0225525
ENSBTAG00000009353	EVI2B	NP – LP	1.23585	0.00420565	0.0343817
ENSBTAG00000002779	GABRP	NP – LP	1.23769	0.00767123	0.037443
ENSBTAG00000002623	SAMSN1	NP – LP	1.24489	0.00435727	0.0348718
ENSBTAG00000018590	STRN	NP – LP	1.2463	0.00749972	0.0374333
ENSBTAG00000044173	EHBP1	NP – LP	1.24649	0.00264876	0.0314933
ENSBTAG00000011087	ARID2	NP – LP	1.24769	0.0054494	0.0364959
ENSBTAG00000021900	PKN2	NP – LP	1.25007	0.0095167	0.0397036
ENSBTAG00000020937	SNAPC1	NP – LP	1.25134	0.00477167	0.035371
ENSBTAG00000019639	SNX16	NP – LP	1.25154	0.0096963	0.0398069
ENSBTAG00000011415	ETF1	NP – LP	1.25401	0.00573145	0.0367431
ENSBTAG00000007591	CHUK	NP – LP	1.2552	0.00150276	0.0279871
ENSBTAG00000016368	LRPPRC	NP – LP	1.25619	0.000363436	0.0231085
ENSBTAG00000039275	ERAP2	NP – LP	1.25819	0.00137062	0.0274006
ENSBTAG00000008925	MRE11	NP – LP	1.2622	0.00901309	0.0390304
ENSBTAG00000050549	KLHL11	NP – LP	1.26344	0.000601208	0.0250644
ENSBTAG00000020707	ADGRG6	NP – LP	1.266	0.00538455	0.0363925
ENSBTAG00000030710	ITGB3BP	NP – LP	1.26738	0.00426449	0.0345077
ENSBTAG00000030932	IFI44L	NP – LP	1.26841	0.00608429	0.0368466
ENSBTAG00000015910	ITGB1	NP – LP	1.26939	0.00529445	0.0363275
ENSBTAG00000016990	USP24	NP – LP	1.27394	0.00201962	0.0290009
ENSBTAG00000026234	STK3	NP – LP	1.2753	0.00167709	0.0287498
ENSBTAG00000006040	UHRF1BP1L	NP – LP	1.27702	0.00924944	0.0392779
ENSBTAG00000010169	SUCO	NP – LP	1.27708	0.00528349	0.0363275
ENSBTAG00000011541	RBL1	NP – LP	1.27919	0.00237565	0.0308125
ENSBTAG00000003035	IMPACT	NP – LP	1.28073	0.0017755	0.0288372
ENSBTAG00000000752	SGO1	NP – LP	1.28372	0.00415644	0.0342578
ENSBTAG00000013460	ZBTB11	NP – LP	1.28386	0.00607701	0.0368466
ENSBTAG00000016406	MCM10	NP – LP	1.28419	0.00287127	0.0320842
ENSBTAG00000022007	SAMHD1	NP – LP	1.28448	1.15e-07	0.000298301
ENSBTAG00000021087	UBR1	NP – LP	1.28452	0.00306911	0.0323264
ENSBTAG00000020296	UBR3	NP – LP	1.28548	0.00294681	0.0321989
ENSBTAG00000039520	SIRPB1	NP – LP	1.28709	0.000991106	0.0261194
ENSBTAG00000000629	MMS22L	NP – LP	1.28902	0.00348585	0.0331583
ENSBTAG00000025029	MAN2A1	NP – LP	1.29114	0.00243226	0.0311829
ENSBTAG00000020367	SLC30A9	NP – LP	1.29153	0.00686379	0.0368466
ENSBTAG00000009933	DTX3L	NP – LP	1.29216	5.12e-05	0.0171337
ENSBTAG00000003097	DENND4C	NP – LP	1.29413	0.00565735	0.0365828
ENSBTAG00000019877	DOCK7	NP – LP	1.29443	0.00288345	0.0320842
ENSBTAG00000016185	ENAH	NP – LP	1.29503	0.00317296	0.0323264
ENSBTAG00000008703	EIF2AK2	NP – LP	1.29719	0.00339709	0.0330539
ENSBTAG00000009665	UTRN	NP – LP	1.29895	0.00525242	0.0362316
ENSBTAG00000017809	PDS5A	NP – LP	1.30093	0.00513866	0.036073
ENSBTAG00000016525	ITGA1	NP – LP	1.3013	0.00268311	0.0316524
ENSBTAG00000013142	MYNN	NP – LP	1.30186	0.00503476	0.0358799
ENSBTAG00000012077	SLF2	NP – LP	1.30393	0.0085228	0.0386946
ENSBTAG00000000495	HAVCR2	NP – LP	1.30526	0.000355136	0.0229358
ENSBTAG00000013569	CD38	NP – LP	1.30611	0.000813666	0.0261194
ENSBTAG00000014947	PTPN13	NP – LP	1.3102	0.00355338	0.0331583
ENSBTAG00000008121	RSPO3	NP – LP	1.31053	0.00624172	0.0368466
ENSBTAG00000031696	ANKRD44	NP – LP	1.31513	0.000333249	0.0229358
ENSBTAG00000017797	LY75	NP – LP	1.31535	0.00259401	0.0314263
ENSBTAG00000021672	RGS1	NP – LP	1.31564	0.000853187	0.0261194
ENSBTAG00000001382	SLC26A9	NP – LP	1.31564	0.00537583	0.0363925
ENSBTAG00000011636	DDIAS	NP – LP	1.31572	0.00825687	0.0379888
ENSBTAG00000017095	DENND4A	NP – LP	1.31643	0.00711278	0.0368466
ENSBTAG00000000152	RANBP2	NP – LP	1.31644	0.00845624	0.0385279
ENSBTAG00000035907	DDX3X	NP – LP	1.31762	0.00381906	0.0336146
ENSBTAG00000006837	UBA6	NP – LP	1.32251	0.00755113	0.037443
ENSBTAG00000002313	ITPR2	NP – LP	1.32253	0.00348343	0.0331583
ENSBTAG00000019834	ARL15	NP – LP	1.3258	0.00617433	0.0368466
ENSBTAG00000025443	FNIP1	NP – LP	1.33148	0.00863425	0.0387916
ENSBTAG00000047434	TSNAX	NP – LP	1.33517	0.00240486	0.0309082
ENSBTAG00000019314	USP25	NP – LP	1.33905	0.00187603	0.0288372
ENSBTAG00000018360	MRPL1	NP – LP	1.34101	0.00142244	0.0279441
ENSBTAG00000021819	IFNAR1	NP – LP	1.3414	0.00124068	0.0267474
ENSBTAG00000014106	IPO8	NP – LP	1.34273	0.00110566	0.0267474
ENSBTAG00000013184	CEP120	NP – LP	1.34419	0.00766346	0.037443
ENSBTAG00000032637	EXOC1	NP – LP	1.34503	0.000820956	0.0261194
ENSBTAG00000003239	UTP20	NP – LP	1.34564	0.00557726	0.0365773
ENSBTAG00000014124	MLLT3	NP – LP	1.34569	0.00118784	0.0267474
ENSBTAG00000003658	RELN	NP – LP	1.34676	0.00321172	0.0323744
ENSBTAG00000006672	SYNCRIP	NP – LP	1.34835	0.00659825	0.0368466
ENSBTAG00000002826	CLSPN	NP – LP	1.35534	0.00375208	0.0335519
ENSBTAG00000017745	IL6ST	NP – LP	1.35603	0.00311859	0.0323264
ENSBTAG00000002382	DDX10	NP – LP	1.3567	0.0081432	0.0379888
ENSBTAG00000010743	FASTKD1	NP – LP	1.3572	0.00622874	0.0368466
ENSBTAG00000000201	LTN1	NP – LP	1.36379	0.00192626	0.0288372
ENSBTAG00000023867	RC3H2	NP – LP	1.36584	0.00863356	0.0387916
ENSBTAG00000010255	ZNF24	NP – LP	1.3664	0.00653324	0.0368466
ENSBTAG00000002135	CD69	NP – LP	1.36808	0.00581664	0.0367841
ENSBTAG00000017346	RASSF2	NP – LP	1.37169	0.000447923	0.0247031
ENSBTAG00000013842	ACTR6	NP – LP	1.37255	0.0035803	0.0331583
ENSBTAG00000000494	PDE4D	NP – LP	1.37346	0.00591212	0.0368466
ENSBTAG00000005865	MAPK6	NP – LP	1.37451	0.00517244	0.0361139
ENSBTAG00000021791	PARP9	NP – LP	1.37558	0.00085722	0.0261194
ENSBTAG00000007508	SRBD1	NP – LP	1.37978	0.00465901	0.0353422
ENSBTAG00000007288	CDK19	NP – LP	1.38019	0.00161364	0.0284543
ENSBTAG00000014074	SNX13	NP – LP	1.38321	0.006079	0.0368466
ENSBTAG00000003002	WDR75	NP – LP	1.38419	0.0044277	0.034959
ENSBTAG00000010118	HAT1	NP – LP	1.38523	0.00208698	0.0292214
ENSBTAG00000008142	IFIH1	NP – LP	1.38915	0.00728047	0.0370964
ENSBTAG00000023144	PTPRC	NP – LP	1.38933	0.000312459	0.0226276
ENSBTAG00000005443	MIER1	NP – LP	1.38945	0.00725023	0.0370714
ENSBTAG00000014558	DDX21	NP – LP	1.39112	0.00393043	0.0339561
ENSBTAG00000013616	AP4E1	NP – LP	1.39116	0.00311636	0.0323264
ENSBTAG00000005299	EDNRB	NP – LP	1.39399	0.0023427	0.0307988
ENSBTAG00000019366	POLR2B	NP – LP	1.39445	0.00370161	0.0335519
ENSBTAG00000014874	FYTTD1	NP – LP	1.40059	0.00333598	0.0328303
ENSBTAG00000054095	GMFB	NP – LP	1.40061	0.0011135	0.0267474
ENSBTAG00000012443	DIAPH3	NP – LP	1.40089	0.00454798	0.0352286
ENSBTAG00000019278	KNTC1	NP – LP	1.40341	0.00939382	0.0394271
ENSBTAG00000009482	AFF4	NP – LP	1.40538	0.00487912	0.0354387
ENSBTAG00000008082	CEP350	NP – LP	1.40754	0.00767407	0.037443
ENSBTAG00000000290	ATP11B	NP – LP	1.41645	0.00793398	0.0377889
ENSBTAG00000035437	STAG1	NP – LP	1.41885	0.00269258	0.0316676
ENSBTAG00000007382	SCAPER	NP – LP	1.42214	0.00672332	0.0368466
ENSBTAG00000039815	ZBTB6	NP – LP	1.42391	0.000848526	0.0261194
ENSBTAG00000021051	ZNHIT6	NP – LP	1.42716	0.00708384	0.0368466
ENSBTAG00000006491	AGL	NP – LP	1.42966	0.00152658	0.0279871
ENSBTAG00000027722	IPO7	NP – LP	1.43175	0.00691038	0.0368466
ENSBTAG00000007652	RFTN2	NP – LP	1.43216	0.000103413	0.0172355
ENSBTAG00000000581	DOCK10	NP – LP	1.43549	0.000215142	0.0196029
ENSBTAG00000039316	ZNF268	NP – LP	1.43668	0.00758812	0.037443
ENSBTAG00000049308	GAS2L3	NP – LP	1.43777	0.00843688	0.0384829
ENSBTAG00000015732	PSMC6	NP – LP	1.43981	0.00443714	0.034959
ENSBTAG00000007709	SHOC2	NP – LP	1.44142	0.00358919	0.0331583
ENSBTAG00000011642	RBM27	NP – LP	1.44266	0.0048474	0.0354242
ENSBTAG00000000281	MND1	NP – LP	1.44778	0.000111785	0.0175106
ENSBTAG00000016656	PARP14	NP – LP	1.45051	0.00414996	0.0342578
ENSBTAG00000018035	TGFBR1	NP – LP	1.4569	0.00179872	0.0288372
ENSBTAG00000030671	HOOK1	NP – LP	1.46321	0.00471961	0.035371
ENSBTAG00000054986	ACAP2	NP – LP	1.46804	0.00279742	0.0319964
ENSBTAG00000003546	TFAM	NP – LP	1.47144	0.00203266	0.0290009
ENSBTAG00000007595	BROX	NP – LP	1.47779	0.00715851	0.0368466
ENSBTAG00000001513	PDIK1L	NP – LP	1.48019	0.00507321	0.0359555
ENSBTAG00000013042	EXOC5	NP – LP	1.48461	0.00937939	0.0394271
ENSBTAG00000032166	GTPBP10	NP – LP	1.48534	0.00270476	0.031674
ENSBTAG00000008470	MPHOSPH9	NP – LP	1.50033	0.00772576	0.037443
ENSBTAG00000033662	NCKAP1	NP – LP	1.50391	0.00516166	0.0360874
ENSBTAG00000020451	USP1	NP – LP	1.50836	0.00120332	0.0267474
ENSBTAG00000006824	APPL1	NP – LP	1.50874	0.00225882	0.0303132
ENSBTAG00000010388	MGAT4A	NP – LP	1.51263	0.00990237	0.0399003
ENSBTAG00000017367	IFIT5	NP – LP	1.51542	0.000524513	0.0247031
ENSBTAG00000016709	NT5C3A	NP – LP	1.51626	0.00200442	0.0290009
ENSBTAG00000033441	SHCBP1	NP – LP	1.51875	0.00712282	0.0368466
ENSBTAG00000004094	SPARCL1	NP – LP	1.53378	0.000514409	0.0247031
ENSBTAG00000050482	ZNF148	NP – LP	1.53873	0.00761164	0.037443
ENSBTAG00000014441	CD96	NP – LP	1.54228	0.0016057	0.0284113
ENSBTAG00000010518	MTREX	NP – LP	1.5461	0.000907901	0.0261194
ENSBTAG00000021577	ZFYVE16	NP – LP	1.55218	0.00290175	0.0321724
ENSBTAG00000020626	ERCC6L2	NP – LP	1.55335	0.00359625	0.0331583
ENSBTAG00000012908	HSPA13	NP – LP	1.55903	0.0019712	0.0290009
ENSBTAG00000021582	NCAPG	NP – LP	1.55974	0.00586696	0.0368466
ENSBTAG00000033267	LIN9	NP – LP	1.56484	0.00259803	0.0314263
ENSBTAG00000015024	GXYLT1	NP – LP	1.56656	0.000690078	0.0261194
ENSBTAG00000012168	RANBP6	NP – LP	1.56742	0.00262676	0.0314263
ENSBTAG00000005456	TTK	NP – LP	1.57981	0.00777522	0.037443
ENSBTAG00000051435	ZFP30	NP – LP	1.58278	0.00300629	0.0323264
ENSBTAG00000002331	DLGAP5	NP – LP	1.59236	0.00960609	0.0397688
ENSBTAG00000000859	SLC38A1	NP – LP	1.60796	0.00269685	0.0316676
ENSBTAG00000006756	MATR3	NP – LP	1.61249	0.00576805	0.0367467
ENSBTAG00000018864	CENPU	NP – LP	1.62099	0.00107124	0.0267379
ENSBTAG00000017844	STIL	NP – LP	1.626	0.00276223	0.0318637
ENSBTAG00000021988	SOCS4	NP – LP	1.62791	0.00350722	0.0331583
ENSBTAG00000026915	NEK1	NP – LP	1.62925	0.0020857	0.0292214
ENSBTAG00000006439	DOCK11	NP – LP	1.63861	0.000899122	0.0261194
ENSBTAG00000006551	ESCO2	NP – LP	1.64208	0.00752429	0.037443
ENSBTAG00000008180	SPDL1	NP – LP	1.64646	0.00855867	0.0387142
ENSBTAG00000010286	NPAT	NP – LP	1.65433	0.00294005	0.0321989
ENSBTAG00000050852	CXCL9	NP – LP	1.65613	0.0048974	0.0354387
ENSBTAG00000009575	TBC1D32	NP – LP	1.67612	0.00595115	0.0368466
ENSBTAG00000023635	CLEC6A	NP – LP	1.6822	0.000422298	0.0238823
ENSBTAG00000014255	VPS50	NP – LP	1.68595	0.000932609	0.0261194
ENSBTAG00000003111	ATM	NP – LP	1.68897	0.00238549	0.0308125
ENSBTAG00000013425	COPS2	NP – LP	1.69019	0.00928787	0.0393017
ENSBTAG00000015692	HSPA4L	NP – LP	1.70259	0.00766744	0.037443
ENSBTAG00000031682	ZNF484	NP – LP	1.70473	0.00653944	0.0368466
ENSBTAG00000009786	SCIN	NP – LP	1.70928	1.34e-06	0.0017262
ENSBTAG00000000632	RAD54B	NP – LP	1.71877	0.00217861	0.0298505
ENSBTAG00000019900	LNPEP	NP – LP	1.72237	0.00238451	0.0308125
ENSBTAG00000004901	PIK3C2A	NP – LP	1.7279	0.00332377	0.0327811
ENSBTAG00000038048	MRC1	NP – LP	1.76194	0.000414937	0.0238823
ENSBTAG00000039028	PI3	NP – LP	1.76354	0.0011665	0.0267474
ENSBTAG00000000175	N4BP2	NP – LP	1.78646	0.00437752	0.0349031
ENSBTAG00000024874	MAD2L1	NP – LP	1.79428	2.18e-08	0.000112487
ENSBTAG00000000869	OBI1	NP – LP	1.79619	0.00466201	0.0353422
ENSBTAG00000015630	RLIM	NP – LP	1.81305	0.000158766	0.0183783
ENSBTAG00000019262	TOP2A	NP – LP	1.84939	0.00393015	0.0339561
ENSBTAG00000016260	LRRK2	NP – LP	1.87559	0.00503304	0.0358799
ENSBTAG00000026779	LYZ	NP – LP	1.89314	9.6e-05	0.0171337
ENSBTAG00000008772	SMC2	NP – LP	1.91694	0.00257779	0.0314263
ENSBTAG00000002767	GNB4	NP – LP	1.9307	0.00707959	0.0368466
ENSBTAG00000021962	BCLAF3	NP – LP	2.02275	0.000467909	0.0247031
ENSBTAG00000009023	TMTC3	NP – LP	2.08339	0.00128796	0.0270027
ENSBTAG00000038434	ATRX	NP – LP	2.1239	0.0035296	0.0331583
ENSBTAG00000007704	ELOVL7	NP – LP	2.24966	0.00132749	0.0270027
ENSBTAG00000020580	TCN1	NP – LP	2.43099	7.65e-05	0.0171337
ENSBTAG00000053050	SAMD9	NP – LP	2.67753	0.00496865	0.0357043

## Sheet: P.3_IPApathways_LMUg_NPLP_full
Ingenuity Canonical Pathways	-log(adj.p-value)	z-score	Genes
Insulin Receptor Signaling	4.49	-2.294	CRK,EIF4E,FOXO1,FYN,JAK1,MAP2K2,MAPK3,NRAS,PIK3C2A,PIK3C3,PIK3CB,PIK3CG,PIK3R4,PPP1CB,PPP1CC,PPP1R3C,PRKAR2A,PRKCI,PTEN,PTPN11,RAP1B,STX4,STXBP4,TSC2,VAMP2
PI3K Signaling in B Lymphocytes	4.16	-3.128	ATF2,ATF6,BTK,CARD10,CHUK,FYN,ITPR2,LYN,MALT1,MAP2K2,MAPK3,NFATC3,NRAS,PIK3CB,PIK3CG,PLCH1,PLCL2,PLEKHA2,PPP3R1,PRKCI,PTEN,PTPRC,RAP1B,VAV3
CNTF Signaling	4.07	-2.673	IL6ST,JAK1,MAP2K2,MAPK3,NRAS,PIK3C2A,PIK3C3,PIK3CB,PIK3CG,PIK3R4,PTPN11,RAP1B,RPS6KA3,STAT1
RAN Signaling	4.07	-2.828	CSE1L,IPO5,KPNA1,KPNA3,KPNA4,KPNB1,RANBP2,TNPO1
Virus Entry via Endocytic Pathways	3.91		AP1G1,AP2S1,AP3B1,AP3M1,B2M,CD55,CLTC,FYN,HLA-B,ITGB1,ITGB3,NRAS,PIK3C2A,PIK3C3,PIK3CB,PIK3CG,PIK3R4,PRKCI,RAP1B
Protein Ubiquitination Pathway	3.82		ANAPC4,B2M,BIRC6,CRYAB,DNAJB2,DNAJC10,DNAJC3,DNAJC8,DNAJC9,HLA-B,HSPA13,HSPA4L,HSPA5,HSPD1,MDM2,PSMC6,PSMD1,SMURF2,TAP1,THOP1,UBE2J1,UBE2Q2,UBE3A,UBE4A,UBR1,USP1,USP14,USP19,USP24,USP25,USP3,USP31,USP7,USP9X
GM-CSF Signaling	3.82	-2.138	BCL2A1,ETS1,LYN,MAP2K2,MAPK3,NRAS,PIK3C2A,PIK3C3,PIK3CB,PIK3CG,PIK3R4,PPP3R1,PTPN11,RAP1B,STAT1
UVA-Induced MAPK Signaling	3.82	-2.887	ATM,CASP3,MAPK3,NRAS,PARP14,PARP9,PIK3C2A,PIK3C3,PIK3CB,PIK3CG,PIK3R4,PLCH1,PLCL2,RAP1B,RPS6KA3,SMPD2,STAT1,TIPARP
p70S6K Signaling	3.64	-2.982	BTK,F2RL2,GNAI1,GNAI3,JAK1,LYN,MAP2K2,MAPK3,NRAS,PIK3C2A,PIK3C3,PIK3CB,PIK3CG,PIK3R4,PLCH1,PLCL2,PPP2R1B,PRKCI,RAP1B,YWHAG,YWHAZ
Kinetochore Metaphase Signaling Pathway	3.47	-1.698	ANAPC4,BUB1,BUB1B,CDC16,CDK1,CENPU,KNTC1,MAD2L1,MIS12,PPP1CB,PPP1CC,PPP1R3C,RAD21,SMC1A,SPDL1,STAG1,TTK,ZWILCH
Signaling by Rho Family GTPases	3.37	-1.8	ARHGEF19,ARHGEF3,ARHGEF6,CDC42EP4,CDH23,CYBB,CYFIP1,DIAPH3,FNBP1,GNAI1,GNAI3,GNB4,IQGAP1,ITGA1,ITGB1,ITGB3,MAP2K2,MAPK3,MYLK,PAK1,PIK3C2A,PIK3C3,PIK3CB,PIK3CG,PIK3R4,PIP4K2A,PIP5K1C,PKN1,PRKCI,RHOBTB1,SEPTIN11,SEPTIN6
IL-3 Signaling	3.36	-2.324	FOXO1,JAK1,MAP2K2,MAPK3,NRAS,PAK1,PIK3C2A,PIK3C3,PIK3CB,PIK3CG,PIK3R4,PPP3R1,PRKCI,RAP1B,STAT1
Aldosterone Signaling in Epithelial Cells	3.33	-1.941	CRYAB,DNAJB2,DNAJC10,DNAJC3,DNAJC8,DNAJC9,HSPA13,HSPA4L,HSPA5,HSPD1,ITPR2,MAP2K2,MAPK3,PIK3C2A,PIK3C3,PIK3CB,PIK3CG,PIK3R4,PIP4K2A,PIP5K1C,PLCH1,PLCL2,PRKCI
Ephrin A Signaling	3.22		ADAM10,EFNA4,FYN,PAK1,PIK3C2A,PIK3C3,PIK3CB,PIK3CG,PIK3R4,PTPN11,VAV3
IGF-1 Signaling	3.18	-2.138	FOXO1,JAK1,MAP2K2,MAPK3,NRAS,PIK3C2A,PIK3C3,PIK3CB,PIK3CG,PIK3R4,PRKAR2A,PRKCI,PTPN11,RAP1B,SOCS4,YWHAG,YWHAZ
B Cell Receptor Signaling	3.17	-2.449	APBB1IP,ATF2,BCL2A1,BTK,CARD10,CHUK,ETS1,FOXO1,LYN,MALT1,MAP2K2,MAPK3,NFATC3,NRAS,PIK3C2A,PIK3C3,PIK3CB,PIK3CG,PIK3R4,PPP3R1,PTEN,PTPN11,PTPRC,RAP1B,VAV3
Rac Signaling	3.16	-2.668	CYBB,CYFIP1,IQGAP1,ITGA1,ITGB1,ITGB3,MAP2K2,MAPK3,NCKAP1,NRAS,PAK1,PIK3C2A,PIK3C3,PIK3CB,PIK3CG,PIK3R4,PIP4K2A,PIP5K1C,PRKCI,RAP1B
14-3-3-mediated Signaling	3.16	-3	AKT1S1,FOXO1,MAP2K2,MAPK3,NRAS,PIK3C2A,PIK3C3,PIK3CB,PIK3CG,PIK3R4,PLCH1,PLCL2,PRKCI,RAP1B,SRPK2,TSC2,TUBA4A,YWHAG,YWHAZ
Macropinocytosis Signaling	3.16	-3.162	ITGB1,ITGB3,MET,MRC1,NRAS,PAK1,PDGFD,PIK3C2A,PIK3C3,PIK3CB,PIK3CG,PIK3R4,PRKCI,RAP1B
Apelin Cardiomyocyte Signaling Pathway	3.04	-2.5	ATP2A2,GNAI1,GNAI3,MAPK3,MAPK6,MYLK,PIK3C2A,PIK3C3,PIK3CB,PIK3CG,PIK3R4,PLCH1,PLCL2,PLN,PRKCI,SLC9A8
3-phosphoinositide Biosynthesis	3.02	-2.236	CDIPT,DUSP11,DUSP23,FIG4,G6PC3,MDP1,MTMR2,PIK3C2A,PIK3C3,PIK3CB,PIK3CG,PIK3R4,PIP4K2A,PIP5K1C,PPP1CB,PPP1CC,PPP1R3C,PPP2R1B,PPP3R1,PPP4C,PTEN,PTPN11,PTPN13,PTPRC,UBLCP1
FLT3 Signaling in Hematopoietic Progenitor Cells	3.02	-2.673	ATF2,EIF4E,MAP2K2,MAPK3,NRAS,PIK3C2A,PIK3C3,PIK3CB,PIK3CG,PIK3R4,PTPN11,RAP1B,RPS6KA3,STAT1
Clathrin-mediated Endocytosis Signaling	2.96		AP1G1,AP2S1,AP3B1,AP3M1,CLTC,DNM1L,EPS15,ITGB1,ITGB3,LYZ,MDM2,MET,PCYOX1,PDGFD,PICALM,PIK3C2A,PIK3C3,PIK3CB,PIK3CG,PIK3R4,PIP5K1C,PPP3R1,SH3GLB2,USP9X
JAK/Stat Signaling	2.92	-1.604	JAK1,MAP2K2,MAPK3,NRAS,PIAS2,PIK3C2A,PIK3C3,PIK3CB,PIK3CG,PIK3R4,PTPN11,RAP1B,SOCS4,STAT1
Thrombopoietin Signaling	2.92	-2.309	MAP2K2,MAPK3,NRAS,PIK3C2A,PIK3C3,PIK3CB,PIK3CG,PIK3R4,PRKCI,PTPN11,RAP1B,STAT1
Senescence Pathway	2.92	-2.556	ANAPC4,ATM,CBX8,CDC16,CDK1,CHUK,DLAT,EIF4E,ETS1,ITPR2,MAP2K2,MAPK3,MAPK6,MDM2,MRE11,NFATC3,NRAS,PIK3C2A,PIK3C3,PIK3CB,PIK3CG,PIK3R4,PPP2R1B,PPP3R1,PTEN,RAP1B,RBL1,RBL2,RNF2,SIRT1,TGFBR1,YPEL3
Reelin Signaling in Neurons	2.89	-2.668	ARHGEF3,ARHGEF6,CDK5,CRK,FYN,ITGB1,LYN,MAP2K2,MAPK3,MAPK8IP1,PAFAH1B2,PIK3C2A,PIK3C3,PIK3CB,PIK3CG,PIK3R4,RAP1B,RELN
Melanocyte Development and Pigmentation Signaling	2.88	-2.324	ATF2,CRK,MAP2K2,MAPK3,NRAS,PIK3C2A,PIK3C3,PIK3CB,PIK3CG,PIK3R4,POMC,PRKAR2A,PTPN11,RAP1B,RPS6KA3
GP6 Signaling Pathway	2.88	-3.357	ADAM10,APBB1IP,BTK,CERT1,FYB1,FYN,ITGB3,ITK,LCP2,LYN,PIK3C2A,PIK3C3,PIK3CB,PIK3CG,PIK3R4,PRKCI,RAP1B,VAV3
P2Y Purigenic Receptor Signaling Pathway	2.82	-2	ATF2,GNAI1,GNAI3,GNB4,ITGB3,MAP2K2,MAPK3,NRAS,PIK3C2A,PIK3C3,PIK3CB,PIK3CG,PIK3R4,PLCH1,PLCL2,PRKAR2A,PRKCI,RAP1B
Prolactin Signaling	2.82	-2.138	FYN,MAP2K2,MAPK3,NRAS,PIK3C2A,PIK3C3,PIK3CB,PIK3CG,PIK3R4,PRKCI,PTPN11,RAP1B,SOCS4,STAT1
PAK Signaling	2.82	-2.324	ARHGEF6,CASP3,ITGA1,ITGB1,ITGB3,MAP2K2,MAPK3,MYLK,NRAS,PAK1,PDGFD,PIK3C2A,PIK3C3,PIK3CB,PIK3CG,PIK3R4,RAP1B
PDGF Signaling	2.82	-2.673	CRK,EIF2AK2,JAK1,MAP2K2,MAPK3,NRAS,PDGFD,PIK3C2A,PIK3C3,PIK3CB,PIK3CG,PIK3R4,RAP1B,STAT1
Angiopoietin Signaling	2.76	-2.121	CHUK,CRK,FOXO1,NRAS,PAK1,PIK3C2A,PIK3C3,PIK3CB,PIK3CG,PIK3R4,PTPN11,RAP1B,TEK
VEGF Signaling	2.73	-0.905	EIF2S1,EIF2S2,EIF2S3,FOXO1,MAP2K2,MAPK3,NRAS,PIK3C2A,PIK3C3,PIK3CB,PIK3CG,PIK3R4,PTPN11,RAP1B,VCL
HGF Signaling	2.73	-2.84	ATF2,ETS1,ITGA1,ITGB1,ITGB3,MAP2K2,MAPK3,MET,NRAS,PAK1,PIK3C2A,PIK3C3,PIK3CB,PIK3CG,PIK3R4,PRKCI,PTPN11,RAP1B
NF-κB Activation by Viruses	2.73	-3.051	CHUK,EIF2AK2,ITGB1,ITGB3,MAPK3,NRAS,PIK3C2A,PIK3C3,PIK3CB,PIK3CG,PIK3R4,PRKCI,RAP1B
Necroptosis Signaling Pathway	2.71	-2.683	CFLAR,CHUK,CYBB,DNM1L,EIF2AK2,GLUD1,IFNAR1,JAK1,MDM2,MLKL,PPP3R1,PYCARD,RBL1,RBL2,SLC25A4,STAT1,TIMM44,TLR3,TOMM22,TOMM70
Superpathway of Inositol Phosphate Compounds	2.68	-2.4	CDIPT,DUSP11,DUSP23,FIG4,G6PC3,MDP1,MTMR2,PIK3C2A,PIK3C3,PIK3CB,PIK3CG,PIK3R4,PIP4K2A,PIP5K1C,PLCH1,PPP1CB,PPP1CC,PPP1R3C,PPP2R1B,PPP3R1,PPP4C,PTEN,PTPN11,PTPN13,PTPRC,UBLCP1
Cardiac Hypertrophy Signaling (Enhanced)	2.68	-3.92	ADRA2B,ATF2,ATF6,ATP2A2,CHUK,CYBB,DIAPH3,EDNRB,EIF4E,GNAI1,GNAI3,GNB4,HDAC10,HDAC2,IFNAR1,IL13RA1,IL17RA,IL1R1,IL6ST,ITGA1,ITGB1,ITGB3,ITPR2,MAP2K2,MAPK3,MPPE1,NFATC3,NRAS,PDE4B,PDE4D,PIK3C2A,PIK3C3,PIK3CB,PIK3CG,PIK3R4,PKN1,PLCH1,PLCL2,PLN,PPP3R1,PRKAR2A,PRKCI,PTEN,RAP1B,TGFBR1,TNFSF8,TSC2,WNT6
Role of PKR in Interferon Induction and Antiviral Response	2.63	-1.698	ATF2,CASP3,CHUK,DDX58,DNAJC3,EIF2AK2,EIF2S1,HSPA5,IFIH1,IFNAR1,IFNGR1,JAK1,MAPK3,NPM1,PDGFD,PYCARD,STAT1,TLR3
Phagosome Formation	2.6		C3AR1,CLEC7A,FNBP1,ITGA1,ITGB1,ITGB3,MRC1,MRC2,PIK3C2A,PIK3C3,PIK3CB,PIK3CG,PIK3R4,PLCH1,PLCL2,PRKCI,RHOBTB1,TLR3,TLR7
IL-2 Signaling	2.6	-2.111	JAK1,MAP2K2,MAPK3,NRAS,PIK3C2A,PIK3C3,PIK3CB,PIK3CG,PIK3R4,PTPN11,RAP1B
Protein Kinase A Signaling	2.57	0.343	ADD3,ANAPC4,ATF2,CDC16,CHUK,DUSP11,GNAI1,GNAI3,GNB4,ITPR2,MAP2K2,MAPK3,MPPE1,MYLK,NFATC3,PALM2AKAP2,PDE4B,PDE4D,PHKB,PLCH1,PLCL2,PLN,PPP1CB,PPP1CC,PPP1R3C,PPP3R1,PRKAR2A,PRKCI,PTEN,PTPN11,PTPN13,PTPRC,RAP1B,TGFBR1,TH,TNS2,YWHAG,YWHAZ
Semaphorin Neuronal Repulsive Signaling Pathway	2.54	2.065	CDK5,DPYSL2,FYN,ITGA1,ITGB1,ITGB3,MAP2K2,PAK1,PDE4B,PDE4D,PIK3C2A,PIK3C3,PIK3CB,PIK3CG,PIK3R4,PIP5K1C,PPP1CB,PRKAR2A,SEMA6C
Fc Epsilon RI Signaling	2.49	-3	BTK,FYN,LCP2,LYN,MAP2K2,MAPK3,NRAS,PIK3C2A,PIK3C3,PIK3CB,PIK3CG,PIK3R4,PRKCI,PTPN11,RAP1B,VAV3
Insulin Secretion Signaling Pathway	2.49	-4.536	AGO4,ATF2,DLAT,EIF2S1,EIF2S2,EIF2S3,EIF4E,EIF4G2,FYN,ITPR2,JAK1,LYN,MAPK3,PIK3C2A,PIK3C3,PIK3CB,PIK3CG,PIK3R4,PLCH1,PLCL2,PRKAR2A,PRKCI,RAP1B,SRP54,SRP72,SRP9,STAT1,VAMP2
Regulation of eIF4 and p70S6K Signaling	2.45	-1.508	AGO4,EIF2S1,EIF2S2,EIF2S3,EIF3E,EIF4E,EIF4G2,ITGA1,ITGB1,ITGB3,MAP2K2,MAPK3,NRAS,PIK3C2A,PIK3C3,PIK3CB,PIK3CG,PIK3R4,PPP2R1B,RAP1B,RPS28
LPS-stimulated MAPK Signaling	2.45	-2.496	ATF2,CHUK,MAP2K2,MAPK3,NRAS,PAK1,PIK3C2A,PIK3C3,PIK3CB,PIK3CG,PIK3R4,PRKCI,RAP1B
fMLP Signaling in Neutrophils	2.43	-3	CYBB,GNAI1,GNAI3,GNB4,ITPR2,MAP2K2,MAPK3,NFATC3,NRAS,PIK3C2A,PIK3C3,PIK3CB,PIK3CG,PIK3R4,PPP3R1,PRKCI,RAP1B
ErbB2-ErbB3 Signaling	2.42	-0.905	FOXO1,MAP2K2,MAPK3,NRAS,PIK3C2A,PIK3C3,PIK3CB,PIK3CG,PIK3R4,PTEN,RAP1B
Actin Cytoskeleton Signaling	2.42	-2.236	ARHGEF6,CRK,CYFIP1,DIAPH3,IQGAP1,ITGA1,ITGB1,ITGB3,MAP2K2,MAPK3,MYH11,MYLK,NCKAP1,NRAS,PAK1,PDGFD,PIK3C2A,PIK3C3,PIK3CB,PIK3CG,PIK3R4,PIP5K1C,PPP1CB,RAP1B,VAV3,VCL
Oxidative Phosphorylation	2.39	2.84	ATP5MC2,ATP5MF,COX4I1,COX6A1,COX8A,CYB5A,DMAC2L,NDUFA11,NDUFA7,NDUFB7,NDUFS8,UQCR10,UQCRC1,UQCRH,VPS9D1
Salvage Pathways of Pyrimidine Ribonucleotides	2.39	-0.535	AK1,CDK1,CDK5,CSNK1A1,EIF2AK2,FAM20B,MAP2K2,MAPK3,MAPK6,PAK1,PKN1,TTK,UCKL1,UPRT
Cell Cycle Control of Chromosomal Replication	2.39	-0.632	CDK1,CDK16,CDK19,CDK3,CDK5,CDK9,MCM6,ORC3,POLA1,TOP2A
Pyridoxal 5'-phosphate Salvage Pathway	2.39	-0.905	CDK1,CDK5,CSNK1A1,EIF2AK2,FAM20B,MAP2K2,MAPK3,MAPK6,PAK1,PKN1,TTK
Docosahexaenoic Acid (DHA) Signaling	2.36		BCL2A1,CASP3,FOXO1,PIK3C2A,PIK3C3,PIK3CB,PIK3CG,PIK3R4
IL-17A Signaling in Airway Cells	2.36	-0.905	CHUK,IL17RA,JAK1,MAP2K2,MAPK3,PIK3C2A,PIK3C3,PIK3CB,PIK3CG,PIK3R4,PTEN
CCR3 Signaling in Eosinophils	2.36	-2.111	GNAI1,GNAI3,GNB4,ITPR2,MAP2K2,MAPK3,MYLK,NRAS,PAK1,PIK3C2A,PIK3C3,PIK3CB,PIK3CG,PIK3R4,PPP1CB,PRKCI,RAP1B
Endocannabinoid Developing Neuron Pathway	2.36	-2.138	AKT1S1,ATF2,GNAI1,GNAI3,GNB4,MAP2K2,MAPK3,MAPK6,NRAS,PIK3C2A,PIK3C3,PIK3CB,PIK3CG,PIK3R4,PRKAR2A,RAP1B
IL-7 Signaling Pathway	2.36	-2.714	FOXO1,FYN,JAK1,LYN,MAPK3,MET,PIK3C2A,PIK3C3,PIK3CB,PIK3CG,PIK3R4,STAT1
Thrombin Signaling	2.36	-3.441	ARHGEF3,ARHGEF6,F2RL2,FNBP1,GNAI1,GNAI3,GNB4,ITPR2,MAP2K2,MAPK3,MYLK,NRAS,PIK3C2A,PIK3C3,PIK3CB,PIK3CG,PIK3R4,PLCH1,PLCL2,PPP1CB,PRKCI,RAP1B,RHOBTB1
Inhibition of ARE-Mediated mRNA Degradation Pathway	2.33	0.728	AGO4,CNOT1,CNOT2,CNOT7,DCP1A,DCP2,DDX6,EXOSC7,MAPK3,MAPK6,POMC,PPP2R1B,PRKAR2A,PSMC6,PSMD1,PSME4,TNFSF8,YWHAG,YWHAZ
Autophagy	2.33	-1.46	AKT1S1,ATF2,ATG2B,ATM,BIRC6,FOXO1,GNAI3,MAP2K2,MAPK3,PIK3C2A,PIK3C3,PIK3CB,PIK3CG,PIK3R4,PPP2R1B,PPP3R1,PRKAR2A,PTEN,SIRT1,SLC1A5,TSC2,VPS33B,VPS41
ErbB4 Signaling	2.33	-2.111	ADAM17,MAP2K2,MAPK3,NRAS,PIK3C2A,PIK3C3,PIK3CB,PIK3CG,PIK3R4,PRKCI,RAP1B
Role of JAK1 and JAK3 in γc Cytokine Signaling	2.3		JAK1,MAPK3,NRAS,PIK3C2A,PIK3C3,PIK3CB,PIK3CG,PIK3R4,PTPN11,RAP1B,STAT1
AMPK Signaling	2.28	-0.775	ADRA2B,AK1,AK3,AKT1S1,ARID2,ATF2,BRD7,FOXO1,GNAI1,GNAI3,GNB4,HMGCR,PIK3C2A,PIK3C3,PIK3CB,PIK3CG,PIK3R4,PPAT,PPP2R1B,PRKAR2A,RAB22A,SIRT1,SMARCA2,TBC1D1,TSC2
Mouse Embryonic Stem Cell Pluripotency	2.24	-1.604	BMP4,ID1,IL6ST,JAK1,MAP2K2,MAPK3,NRAS,PIK3C2A,PIK3C3,PIK3CB,PIK3CG,PIK3R4,PTPN11,RAP1B
Production of Nitric Oxide and Reactive Oxygen Species in Macrophages	2.23	-2.065	CHUK,CYBB,FNBP1,IFNGR1,JAK1,LYZ,MAPK3,PCYOX1,PIK3C2A,PIK3C3,PIK3CB,PIK3CG,PIK3R4,PPP1CB,PPP1CC,PPP1R3C,PPP2R1B,PRKCI,RAP1B,RHOBTB1,STAT1
Axonal Guidance Signaling	2.19		ABLIM1,ADAM10,ADAM17,ARHGEF6,BMP1,BMP4,CDK5,CRK,DPYSL2,EFNA4,EIF4E,ERAP2,FYN,GNAI1,GNAI3,GNB4,ITGA1,ITGB1,ITGB3,LNPEP,MAP2K2,MAPK3,MET,MMP28,NFATC3,NRAS,PAK1,PDGFD,PIK3C2A,PIK3C3,PIK3CB,PIK3CG,PIK3R4,PLCH1,PLCL2,PPP3R1,PRKAR2A,PRKCI,PTPN11,RAP1B,SEMA6C,TUBA4A,WNT6
Sphingosine-1-phosphate Signaling	2.19	-2.138	CASP3,FNBP1,GNAI1,GNAI3,MAPK3,PDGFD,PIK3C2A,PIK3C3,PIK3CB,PIK3CG,PIK3R4,PLCH1,PLCL2,RHOBTB1,SMPD2
NGF Signaling	2.19	-2.324	ATF2,CHUK,CRK,MAP2K2,MAPK3,NRAS,PIK3C2A,PIK3C3,PIK3CB,PIK3CG,PIK3R4,PTPN11,RAP1B,RPS6KA3,SMPD2
CXCR4 Signaling	2.19	-3.153	CRK,FNBP1,GNAI1,GNAI3,GNB4,ITPR2,LYN,MAP2K2,MAPK3,NRAS,PAK1,PIK3C2A,PIK3C3,PIK3CB,PIK3CG,PIK3R4,PRKCI,RAP1B,RHOBTB1
UVB-Induced MAPK Signaling	2.16	-2.333	EIF4E,MAPK3,PIK3C2A,PIK3C3,PIK3CB,PIK3CG,PIK3R4,PRKCI,RPS6KA3
Renin-Angiotensin Signaling	2.14	-2.673	ATF2,ITPR2,MAP2K2,MAPK3,NRAS,PAK1,PIK3C2A,PIK3C3,PIK3CB,PIK3CG,PIK3R4,PRKAR2A,PRKCI,RAP1B,STAT1
Paxillin Signaling	2.14	-3.464	ARHGEF6,CRK,ITGA1,ITGB1,ITGB3,NRAS,PAK1,PIK3C2A,PIK3C3,PIK3CB,PIK3CG,PIK3R4,RAP1B,VCL
Germ Cell-Sertoli Cell Junction Signaling	2.12		FNBP1,IQGAP1,ITGB1,MAP2K2,MAPK3,MTMR2,NRAS,PAK1,PIK3C2A,PIK3C3,PIK3CB,PIK3CG,PIK3R4,RAB8B,RAP1B,RHOBTB1,TGFBR1,TUBA4A,VCL
EIF2 Signaling	2.12	-1.604	AGO4,EIF2AK2,EIF2S1,EIF2S2,EIF2S3,EIF3E,EIF4E,EIF4G2,EIF5,HSPA5,MAP2K2,MAPK3,NRAS,PIK3C2A,PIK3C3,PIK3CB,PIK3CG,PIK3R4,PPP1CB,PPP1CC,RAP1B,RPL36,RPS28
IL-8 Signaling	2.12	-3.578	CHUK,CYBB,FNBP1,GNAI1,GNAI3,GNB4,IQGAP1,IRAK4,ITGB3,MAP2K2,MAPK3,NRAS,PIK3C2A,PIK3C3,PIK3CB,PIK3CG,PIK3R4,PRKCI,RAP1B,RHOBTB1,TEK,VCAM1
Gap Junction Signaling	2.11		CSNK1A1,CSNK1G3,GNAI1,GNAI3,ITPR2,MAP2K2,MAPK3,NRAS,PIK3C2A,PIK3C3,PIK3CB,PIK3CG,PIK3R4,PLCH1,PLCL2,PPP3R1,PRKAR2A,PRKCI,RAP1B,TJP2,TUBA4A
Phagosome Maturation	2.11		ATP6V0B,ATP6V1A,B2M,CANX,CTSS,CYBB,DCTN4,DYNC1I2,HLA-B,PIK3C3,TAP1,TUBA4A,TUBD1,TUBE1,TUBG2,VAMP2,VPS33B,VPS41
Th1 and Th2 Activation Pathway	2.11		CCR1,CD274,CD86,HAVCR2,HLA-B,ICOS,IFNAR1,IFNGR1,IKZF1,JAG2,JAK1,NFATC3,PIK3C2A,PIK3C3,PIK3CB,PIK3CG,PIK3R4,STAT1,TGFBR1
Th1 Pathway	2.1	-3.606	CD274,CD86,HAVCR2,HLA-B,ICOS,IFNAR1,IFNGR1,JAK1,NFATC3,PIK3C2A,PIK3C3,PIK3CB,PIK3CG,PIK3R4,STAT1
Integrin Signaling	2.08	-2.982	CRK,FNBP1,FYN,ITGA1,ITGB1,ITGB3,MAP2K2,MAPK3,MYLK,NRAS,PAK1,PIK3C2A,PIK3C3,PIK3CB,PIK3CG,PIK3R4,PPP1CB,PTEN,RAP1B,RHOBTB1,TSPAN7,VCL
Neurotrophin/TRK Signaling	2.06	-2.111	ATF2,MAP2K2,MAPK3,NRAS,PIK3C2A,PIK3C3,PIK3CB,PIK3CG,PIK3R4,PTPN11,RAP1B
IL-9 Signaling	2.06	-2.646	JAK1,PIK3C2A,PIK3C3,PIK3CB,PIK3CG,PIK3R4,STAT1
Lymphotoxin β Receptor Signaling	2.05	-2.333	CASP3,CHUK,MAPK3,PIK3C2A,PIK3C3,PIK3CB,PIK3CG,PIK3R4,VCAM1
EGF Signaling	2.05	-2.333	ITPR2,JAK1,MAPK3,PIK3C2A,PIK3C3,PIK3CB,PIK3CG,PIK3R4,STAT1
IL-15 Signaling	2.04	-1.508	AKT1S1,JAK1,MAP2K2,MAPK3,NRAS,PIK3C2A,PIK3C3,PIK3CB,PIK3CG,PIK3R4,RAP1B
Antiproliferative Role of Somatostatin Receptor 2	2.04	-1.897	GNB4,MAP2K2,MAPK3,NRAS,PIK3C2A,PIK3C3,PIK3CB,PIK3CG,PIK3R4,PTPN11,RAP1B
NAD Signaling Pathway	2	-3	ACADM,CD38,HMGCS2,HSPD1,NAMPT,PARP14,PARP9,PIK3C2A,PIK3C3,PIK3CB,PIK3CG,PIK3R4,POLR2B,SIRT1,SIRT5,SLC5A8,TIPARP
Endothelin-1 Signaling	1.99	-3.13	CASP3,EDNRB,GNAI1,GNAI3,ITPR2,LCAT,MAPK3,MAPK6,NRAS,PIK3C2A,PIK3C3,PIK3CB,PIK3CG,PIK3R4,PLA2R1,PLB1,PLCH1,PLCL2,PRKCI,RAP1B
Leukocyte Extravasation Signaling	1.94	-3.3	BTK,CRK,CYBB,GNAI1,GNAI3,ITGB1,ITK,MAP2K2,MMP28,PIK3C2A,PIK3C3,PIK3CB,PIK3CG,PIK3R4,PRKCI,PTPN11,RAP1B,VAV3,VCAM1,VCL
Regulation of the Epithelial-Mesenchymal Transition Pathway	1.9		ADAM17,ETS1,JAG2,JAK1,MAP2K2,MAPK3,MET,NRAS,PDGFD,PIK3C2A,PIK3C3,PIK3CB,PIK3CG,PIK3R4,PTPN11,PYGO1,RAP1B,RBPJ,TGFBR1,WNT6
Neuregulin Signaling	1.9	-0.333	ADAM17,CDK5,CRK,ITGA1,ITGB1,ITGB3,MAP2K2,MAPK3,NRAS,PICK1,PRKCI,PTEN,PTPN11,RAP1B
Role of Pattern Recognition Receptors in Recognition of Bacteria and Viruses	1.88	-2.673	C3AR1,CLEC6A,CLEC7A,DDX58,EIF2AK2,EIF2S1,IFIH1,MAPK3,PIK3C2A,PIK3C3,PIK3CB,PIK3CG,PIK3R4,PRKCI,TLR3,TLR7,TNFSF8
ErbB Signaling	1.86	-1.732	FOXO1,MAP2K2,MAPK3,NRAS,PAK1,PIK3C2A,PIK3C3,PIK3CB,PIK3CG,PIK3R4,PRKCI,RAP1B
Gαq Signaling	1.86	-2.673	BTK,CHUK,FNBP1,GNAI1,GNAI3,GNB4,ITPR2,MAP2K2,MAPK3,NFATC3,PIK3C2A,PIK3C3,PIK3CB,PIK3CG,PIK3R4,PPP3R1,PRKCI,RHOBTB1
Growth Hormone Signaling	1.84	-1.897	MAPK3,PIK3C2A,PIK3C3,PIK3CB,PIK3CG,PIK3R4,PRKCI,RPS6KA3,SOCS4,STAT1
Endoplasmic Reticulum Stress Pathway	1.83	-1.342	ATF6,CASP3,DNAJC3,EIF2S1,HSPA5
Natural Killer Cell Signaling	1.83	-2.236	B2M,FYN,HLA-B,HSPA5,IRAK4,ITGB1,LCP2,MAP2K2,MAPK3,NFATC3,NRAS,PAK1,PIK3C2A,PIK3C3,PIK3CB,PIK3CG,PIK3R4,PTPN11,RAP1B,VAV3
Dopamine Degradation	1.82	-0.816	ALDH1A1,ALDH1A3,ALDH7A1,COMT,SULT1A1,SULT1B1
Role of NANOG in Mammalian Embryonic Stem Cell Pluripotency	1.82	-2.111	BMP1,BMP4,IL6ST,JAK1,MAP2K2,MAPK3,NRAS,PIK3C2A,PIK3C3,PIK3CB,PIK3CG,PIK3R4,RAP1B,WNT6
PEDF Signaling	1.8	-2.111	CFLAR,CHUK,MAPK3,NRAS,PIK3C2A,PIK3C3,PIK3CB,PIK3CG,PIK3R4,RAP1B,TCF12
Ephrin Receptor Signaling	1.8	-2.324	ADAM10,ATF2,CRK,EFNA4,FYN,GNAI1,GNAI3,GNB4,ITGA1,ITGB1,ITGB3,MAP2K2,MAPK3,NRAS,PAK1,PDGFD,PIK3CG,PTPN11,PTPN13,RAP1B
Estrogen Receptor Signaling	1.8	-3.528	ATF2,EIF4E,FOXO1,GNAI1,GNAI3,GNB4,GPS2,JAK1,MAP2K2,MAPK3,MED14,MED17,MMP28,NCOA3,NDUFA11,NDUFA7,NDUFB7,NDUFS8,NRAS,PAK1,PIK3C2A,PIK3C3,PIK3CB,PIK3CG,PIK3R4,PLCH1,PLCL2,POLR2B,PPP1CB,PRKAR2A,PRKCI,PTEN,RAP1B,TFAM
ATM Signaling	1.78	-0.632	ATF2,ATM,CBX5,CDK1,MDM2,MRE11,PPP1CC,PPP2R1B,SMC1A,SMC2,TOPBP1,USP7
Semaphorin Signaling in Neurons	1.77		CDK5,DPYSL2,FNBP1,FYN,ITGB1,MAPK3,MET,PAK1,RHOBTB1
DNA Double-Strand Break Repair by Homologous Recombination	1.76		ATM,ATRX,MRE11,POLA1
Regulation Of The Epithelial Mesenchymal Transition By Growth Factors Pathway	1.7	-3.441	CHUK,DOCK10,ETS1,FOXO1,JAK1,MAP2K2,MAPK3,MET,NRAS,PDGFD,PIK3C2A,PIK3C3,PIK3CB,PIK3CG,PIK3R4,PTPN11,RAP1B,TGFBR1,TNFSF8
Ferroptosis Signaling Pathway	1.68	0.535	CYBB,G3BP1,HMGCR,MAP2K2,MAPK3,NCOA4,NFS1,NRAS,RAP1B,RBL1,RBL2,SLC1A5,SLC38A1,USP7
GDNF Family Ligand-Receptor Interactions	1.68	-1.667	ITPR2,MAP2K2,MAPK3,NRAS,PIK3C2A,PIK3C3,PIK3CB,PIK3CG,PIK3R4,RAP1B
D-myo-inositol-5-phosphate Metabolism	1.68	-2.138	DUSP11,DUSP23,FIG4,G6PC3,MDP1,MTMR2,PIP4K2A,PLCH1,PPP1CB,PPP1CC,PPP1R3C,PPP2R1B,PPP3R1,PPP4C,PTEN,PTPN11,PTPN13,PTPRC,UBLCP1
Apelin Endothelial Signaling Pathway	1.68	-2.673	GNAI1,GNAI3,GNB4,MAP2K2,MAPK3,NRAS,PIK3C2A,PIK3C3,PIK3CB,PIK3CG,PIK3R4,PRKCI,RAP1B,TEK,VCAM1
Oncostatin M Signaling	1.66	-1.134	IL6ST,JAK1,MAP2K2,MAPK3,NRAS,RAP1B,STAT1
Unfolded protein response	1.62	-1.89	ATF6,CANX,CD82,DNAJB2,DNAJC10,DNAJC3,DNAJC8,DNAJC9,ERO1B,HSPA5,SEL1L
Synaptic Long Term Potentiation	1.6	-1.069	ATF2,ITPR2,MAP2K2,MAPK3,NRAS,PLCH1,PLCL2,PPP1CB,PPP1CC,PPP1R3C,PPP3R1,PRKAR2A,PRKCI,RAP1B
Methylglyoxal Degradation I	1.58		GLO1,HAGH
mTOR Signaling	1.58	-2.324	AKT1S1,EIF3E,EIF4E,EIF4G2,FNBP1,MAPK3,NRAS,PIK3C2A,PIK3C3,PIK3CB,PIK3CG,PIK3R4,PPP2R1B,PRKCI,PRR5L,RAP1B,RHOBTB1,RPS28,RPS6KA3,TSC2
IL-4 Signaling	1.56		HLA-B,IL13RA1,JAK1,NFATC3,NRAS,PIK3C2A,PIK3C3,PIK3CB,PIK3CG,PIK3R4,RAP1B
Role of JAK family kinases in IL-6-type Cytokine Signaling	1.55		IL6ST,JAK1,MAPK3,PTPN11,STAT1
Gα12/13 Signaling	1.5	-2.673	BTK,CDH23,CHUK,F2RL2,MAP2K2,MAPK3,NRAS,PIK3C2A,PIK3C3,PIK3CB,PIK3CG,PIK3R4,RAP1B,VAV3
Fcγ Receptor-mediated Phagocytosis in Macrophages and Monocytes	1.5	-2.714	CRK,FYB1,FYN,LCP2,LYN,MAPK3,PAK1,PIK3CG,PRKCI,PTEN,VAV3
Opioid Signaling Pathway	1.49	-1.279	AP2S1,ATF2,CLTC,FYN,GNAI1,GNAI3,GNB4,GRK3,ITPR2,LYN,MAP2K2,MAPK3,MAPK6,NRAS,OGFR,PIK3CG,POMC,PPP3R1,PRKAR2A,PRKCI,RAP1B,RGS1,RPS6KA3,TH
3-phosphoinositide Degradation	1.49	-1.941	DUSP11,DUSP23,FIG4,G6PC3,MDP1,MTMR1,MTMR2,PPP1CB,PPP1CC,PPP1R3C,PPP2R1B,PPP3R1,PPP4C,PTEN,PTPN11,PTPN13,PTPRC,UBLCP1
Histamine Degradation	1.49	-2	ALDH1A1,ALDH1A3,ALDH7A1,HNMT
Interferon Signaling	1.49	-2.236	IFNAR1,IFNGR1,JAK1,MED14,STAT1,TAP1
D-myo-inositol (1,4,5,6)-Tetrakisphosphate Biosynthesis	1.45	-1.732	DUSP11,DUSP23,FIG4,G6PC3,MDP1,MTMR2,PPP1CB,PPP1CC,PPP1R3C,PPP2R1B,PPP3R1,PPP4C,PTEN,PTPN11,PTPN13,PTPRC,UBLCP1
D-myo-inositol (3,4,5,6)-tetrakisphosphate Biosynthesis	1.45	-1.732	DUSP11,DUSP23,FIG4,G6PC3,MDP1,MTMR2,PPP1CB,PPP1CC,PPP1R3C,PPP2R1B,PPP3R1,PPP4C,PTEN,PTPN11,PTPN13,PTPRC,UBLCP1
VEGF Family Ligand-Receptor Interactions	1.44	-1.897	MAP2K2,MAPK3,NRAS,PIK3C2A,PIK3C3,PIK3CB,PIK3CG,PIK3R4,PRKCI,RAP1B
FGF Signaling	1.44	-2.53	ATF2,CRK,MAPK3,MET,PIK3C2A,PIK3C3,PIK3CB,PIK3CG,PIK3R4,PTPN11
Calcium Transport I	1.41		ATP2A2,ATP2C1,ATP2C2
FcγRIIB Signaling in B Lymphocytes	1.41	-3	BTK,ITPR2,LYN,NRAS,PIK3C2A,PIK3C3,PIK3CB,PIK3CG,PIK3R4,RAP1B
CDK5 Signaling	1.39	0.302	CDK5,ITGB1,MAP2K2,MAPK3,MAPK6,NRAS,PPP1CB,PPP1CC,PPP1R3C,PPP2R1B,PRKAR2A,RAP1B
Dopamine-DARPP32 Feedback in cAMP Signaling	1.39	-1	ATF2,ATP2A2,CDK5,CSNK1A1,CSNK1G3,GNAI1,GNAI3,ITPR2,PLCH1,PLCL2,PPP1CB,PPP1CC,PPP1R3C,PPP2R1B,PPP3R1,PRKAR2A,PRKCI
HMGB1 Signaling	1.39	-2.138	FNBP1,HAT1,IFNGR1,IL1R1,MAP2K2,MAPK3,NRAS,PIK3C2A,PIK3C3,PIK3CB,PIK3CG,PIK3R4,RAP1B,RHOBTB1,TNFSF8,VCAM1
Caveolar-mediated Endocytosis Signaling	1.34		ARCN1,B2M,CD55,COPB1,FYN,HLA-B,ITGA1,ITGB1,ITGB3
IL-6 Signaling	1.33	-2.496	CHUK,IL1R1,IL6ST,MAP2K2,MAPK3,NRAS,PIK3C2A,PIK3C3,PIK3CB,PIK3CG,PIK3R4,PTPN11,RAP1B
G Beta Gamma Signaling	1.31	-2.714	ARHGEF6,BTK,GNAI1,GNAI3,GNB4,ITPR2,MAPK3,NRAS,PAK1,PIK3CG,PRKAR2A,PRKCI,RAP1B
