# Supplementary material for: Ruminal background of predisposed milk urea (MU) concentration in Holsteins
Source: Front Microbiol. 2022 Sep 13;13:939711. doi: 10.3389/fmicb.2022.939711 (PMC9513179; doi:10.3389/fmicb.2022.939711)
Supplement: Supplementary material 3 — p. 1: Microbial subset (53 genera) generated by sparse Partial Least Squares Discriminant Analysis (sPLS-DA) separating HMUg and LMUg cows. p. 2: Gene subset (100 genes) generated by Partial Least Squares Discriminant Analysis (sPLS-DA) separating HMUg and LMUg cows. [file Table_3.XLSX]

## Sheet: P.1_Genera_subset_sPLS-DA
Genus	Relative abundances (%)	DAG in DeSeq analysis	Correlation Cluster
Acetobacter	0.00155656	HMUg – LMUg	Group_A
Catenibacterium	0.00205304	HMUg – LMUg	Group_A
Subdoligranulum	0.0166927	HMUg – LMUg	Group_A
Butyrivibrio	0.327165	HMUg – LMUg	Group_A
Shuttleworthia	0.0610277	HMUg: NP – LP	Group_A
Desulfovibrio	0.0992774	HMUg: NP – LP	Group_A
Comamonadaceae_unclassified	0.000798406		Group_A
Parabacteroides	0.000992975		Group_A
Blvii28_wastewater-sludge_group	0.00120767		Group_A
Neisseriaceae_unclassified	0.00155656		Group_A
Coxiella	0.00218052		Group_A
Bilophila	0.00369011		Group_A
Denitrobacterium	0.00417318		Group_A
Lachnospiraceae_UCG-010	0.00822559		Group_A
Erysipelatoclostridiaceae_unclassified	0.0286151		Group_A
Selenomonas	0.0313861		Group_A
Catenisphaera	0.0464082		Group_A
CPla-4_termite_group	0.0495884		Group_A
Prevotellaceae_YAB2003_group	0.0726885		Group_A
Lachnospiraceae_AC2044_group	0.140868		Group_A
Prevotellaceae_UCG-004	0.189309		Group_A
Clostridia_unclassified	0.197059		Group_A
Moryella	0.270411		Group_A
uncultured_ge	0.429059		Group_A
Acholeplasmataceae_unclassified	0.00555529	HMUg – LMUg	Group_B
Monoglobus	0.0164042	HMUg – LMUg	Group_B
Succinivibrionaceae_UCG-002	0.660033	HMUg – LMUg	Group_B
Ruminococcaceae_unclassified	2.36676	HMUg – LMUg	Group_B
Alphaproteobacteria_unclassified	0.0075077	LMUg: NP – LP	Group_B
Streptococcus	0.00929908	LMUg: NP – LP	Group_B
Tuzzerella	0.000872208		Group_B
RBG-16-49-21	0.000939301		Group_B
Lachnospiraceae_NK4B4_group	0.0010802		Group_B
Peptostreptococcaceae_unclassified	0.0016639		Group_B
Izemoplasmatales_unclassified	0.00196582		Group_B
Succinivibrio	0.00878246		Group_B
Erysipelotrichales_unclassified	0.00985595		Group_B
Eubacterium	0.0137406		Group_B
Lachnospiraceae_FE2018_group	0.0231336		Group_B
Bacteroidetes_BD2-2_ge	0.0585185		Group_B
Blautia	0.0598335		Group_B
UCG-002	0.069099		Group_B
Roseburia	0.0757412		Group_B
Lachnospiraceae_UCG-006	0.0805384		Group_B
Erysipelotrichaceae_ge	0.0950103		Group_B
Colidextribacter	0.106463		Group_B
Mycoplasma	0.133401		Group_B
UCG-005	0.195415		Group_B
Lachnospiraceae_XPB1014_group	0.263803		Group_B
UCG-010_ge	0.357485		Group_B
CAG-352	0.383087		Group_B
uncultured	1.6145		Group_B
F082_ge	4.74839		Group_B

## Sheet: P.2_Gene_subset_sPLS-DA
Ensembl ID	Symbol	log2FC (DeSeq)	DEG (DeSeq)	Cluster
ENSBTAG00000010645	BOLA-DRA	-0.437686	HMUg – LMUg	Group II
ENSBTAG00000002929	IRF4	-0.992641	HMUg – LMUg	Group II
ENSBTAG00000017824	IRF8	-0.535227	HMUg – LMUg	Group II
ENSBTAG00000030913	MX1	-1.08859	HMUg – LMUg	Group II
ENSBTAG00000020936	NOD2	-0.353694	HMUg – LMUg	Group II
ENSBTAG00000046977	PLA2G2D4	-0.947638	HMUg – LMUg	Group II
ENSBTAG00000007927	SLAMF1	-0.935585	HMUg – LMUg	Group II
ENSBTAG00000044106	SPIDR	-0.409915	HMUg – LMUg	Group II
ENSBTAG00000015844	TFPI2	0.65165	HMUg – LMUg	Group I
ENSBTAG00000012078	TMEM176A	-0.679498	HMUg – LMUg	Group II
ENSBTAG00000045877	TSC22D3	-0.718601	HMUg – LMUg	Group II
ENSBTAG00000016661	USP18	-0.763366	HMUg – LMUg	Group II
ENSBTAG00000004281	ACSS1	-0.456979		Group II
ENSBTAG00000004476	ADHFE1	0.139758		Group II
ENSBTAG00000013099	ALDOC	-0.418258		Group II
ENSBTAG00000007395	ALS2	-0.186509		Group I
ENSBTAG00000012403	ARG1	-0.0649094		Group I
ENSBTAG00000013680	ATP1B2	-0.610561		Group II
ENSBTAG00000030575	BHLHE41	0.205057		Group II
ENSBTAG00000050675	BOLA3	0.329372		Group I
ENSBTAG00000047707	BOLA-DOB	-0.556873		Group II
ENSBTAG00000019386	BOLA-NC1	0.137294		Group II
ENSBTAG00000054287	C1QTNF2	0.123694		Group II
ENSBTAG00000050790	C3H1orf226	-0.461689		Group II
ENSBTAG00000021485	C3H1orf54	-0.434032		Group II
ENSBTAG00000000791	CALY	0.191052		Group II
ENSBTAG00000014698	CARD11	-0.0395709		Group II
ENSBTAG00000011409	CD72	-0.11308		Group II
ENSBTAG00000011584	CHST2	-0.342911		Group II
ENSBTAG00000012681	CORO2B	-0.652059		Group II
ENSBTAG00000010928	CSRNP2	-0.11338		Group I
ENSBTAG00000015708	CXCR6	-0.201822		Group II
ENSBTAG00000020810	CYB561	0.0372596		Group II
ENSBTAG00000000738	DAPK1	-0.413207		Group II
ENSBTAG00000003341	DOK2	-0.484532		Group II
ENSBTAG00000011872	EML3	-0.0369992		Group II
ENSBTAG00000007000	ENOSF1	-0.486551		Group II
ENSBTAG00000017626	GFPT1	-0.248776		Group I
ENSBTAG00000013301	GGT7	-0.123563		Group II
ENSBTAG00000009755	GOLGA3	-0.0232189		Group I
ENSBTAG00000003923	GPBAR1	-0.141295		Group II
ENSBTAG00000054438	GPSM3	-0.505491		Group II
ENSBTAG00000004288	GSTA4	-0.351345		Group II
ENSBTAG00000014863	GYPC	-0.0805206		Group II
ENSBTAG00000016567	HBQ1	0.161994		Group II
ENSBTAG00000031886	HIST1H2BB	-0.19251		Group I
ENSBTAG00000019606	IFT52	-0.512593		Group II
ENSBTAG00000000108	KHDC4	-0.0143003		Group I
ENSBTAG00000045767	LAT2	-0.364447		Group II
ENSBTAG00000008154	LIMD2	-0.728584		Group II
ENSBTAG00000019745	LMF1	0.0959091		Group II
ENSBTAG00000020658	LNX1	-0.113421		Group I
ENSBTAG00000021558	LSM14B	-0.137462		Group II
ENSBTAG00000009737	LTC4S	-0.450615		Group II
ENSBTAG00000003536	MARCHF6	-0.0876451		Group I
ENSBTAG00000007740	MDK	-0.4878		Group II
ENSBTAG00000000804	MOB3B	-0.325751		Group II
ENSBTAG00000013282	NECAP2	0.0190004		Group II
ENSBTAG00000020433	NLRP1	-0.458031		Group II
ENSBTAG00000030775	PCBP3	0.137508		Group II
ENSBTAG00000009658	PLEK	-0.506187		Group II
ENSBTAG00000017951	POLD4	0.0267201		Group II
ENSBTAG00000046142	PRKAR1B	-0.443412		Group II
ENSBTAG00000021416	PRXL2A	0.0163882		Group I
ENSBTAG00000015296	PTPRB	-0.0138412		Group I
ENSBTAG00000012736	PTRH1	0.00992604		Group II
ENSBTAG00000018928	QARS1	-0.107375		Group II
ENSBTAG00000011043	RAC2	-0.197432		Group II
ENSBTAG00000020795	RPS21	-0.0178222		Group II
ENSBTAG00000000670	RRP9	0.0317529		Group II
ENSBTAG00000031851	SELPLG	-0.47403		Group II
ENSBTAG00000004321	SFXN2	0.190161		Group I
ENSBTAG00000021325	SLC19A3	-0.0657406		Group I
ENSBTAG00000043302	SNORD31	-0.190954		Group I
ENSBTAG00000005772	SPDYC	0.403009		Group II
ENSBTAG00000015182	STARD1	0.0480651		Group II
ENSBTAG00000010389	STBD1	-0.0442546		Group I
ENSBTAG00000011841	TCTN3	-0.381052		Group I
ENSBTAG00000016766	TMEM176B	-0.534129		Group II
ENSBTAG00000003012	TRAF1	-0.12436		Group II
ENSBTAG00000015587	TTC32	0.688657		Group I
ENSBTAG00000046555	WAS	-0.502132		Group II
ENSBTAG00000007233	WDR25	0.0286274		Group II
ENSBTAG00000005884	WDR31	0.931804		Group I
ENSBTAG00000005038	ZBTB42	0.187291		Group II
ENSBTAG00000000715		-0.917258		Group II
ENSBTAG00000006864		-1.82446		Group II
ENSBTAG00000007075		-0.923419		Group II
ENSBTAG00000013919		-0.611842		Group II
ENSBTAG00000019689		-0.211095		Group I
ENSBTAG00000023365		-0.420555		Group II
ENSBTAG00000023845		-0.0175142		Group I
ENSBTAG00000026080		-0.438415		Group II
ENSBTAG00000037981		-0.0700563		Group I
ENSBTAG00000038240		-0.103653		Group I
ENSBTAG00000039341		-0.582333		Group I
ENSBTAG00000045588		-1.17392		Group II
ENSBTAG00000050496		-2.22408		Group II
ENSBTAG00000050688		-0.457265		Group I
ENSBTAG00000051519		0.569857		Group I
