# Supplementary material for: Ruminal background of predisposed milk urea (MU) concentration in Holsteins
Source: Front Microbiol. 2022 Sep 13;13:939711. doi: 10.3389/fmicb.2022.939711 (PMC9513179; doi:10.3389/fmicb.2022.939711)
Supplement: Supplementary material 4 — p. 1: The p-values of the correlation analysis between microbial genera abundances and gene transcripts separating HMUg and LMUg cows (Figure 3). p. 2: Correlation coefficients (r-values) of the correlation analysis between microbial genera abundances and gene transcripts separating HMUg and LMUg cows (Figure 3). [file Table_4.XLSX]

## Sheet: P.1_pValues_corrmap
	ENSBTAG00000000108	ENSBTAG00000000670	ENSBTAG00000000715	ENSBTAG00000000738	ENSBTAG00000000791	ENSBTAG00000000804	ENSBTAG00000002929	ENSBTAG00000003012	ENSBTAG00000003341	ENSBTAG00000003536	ENSBTAG00000003923	ENSBTAG00000004281	ENSBTAG00000004288	ENSBTAG00000004321	ENSBTAG00000004476	ENSBTAG00000005038	ENSBTAG00000005772	ENSBTAG00000005884	ENSBTAG00000006864	ENSBTAG00000007000	ENSBTAG00000007075	ENSBTAG00000007233	ENSBTAG00000007395	ENSBTAG00000007740	ENSBTAG00000007927	ENSBTAG00000008154	ENSBTAG00000009658	ENSBTAG00000009737	ENSBTAG00000009755	ENSBTAG00000010389	ENSBTAG00000010645	ENSBTAG00000010928	ENSBTAG00000011043	ENSBTAG00000011409	ENSBTAG00000011584	ENSBTAG00000011841	ENSBTAG00000011872	ENSBTAG00000012078	ENSBTAG00000012403	ENSBTAG00000012681	ENSBTAG00000012736	ENSBTAG00000013099	ENSBTAG00000013282	ENSBTAG00000013301	ENSBTAG00000013680	ENSBTAG00000013919	ENSBTAG00000014698	ENSBTAG00000014863	ENSBTAG00000015182
Acetobacter	0.000827488	0.00697182	0.127178	0.636324	0.014263	0.0403487	0.674797	0.00453542	0.401251	0.241816	0.0508084	0.147714	0.0256191	0.187663	0.378033	0.36325	0.665528	0.993287	0.0641085	0.40603	0.870783	0.0243409	0.0881334	0.754042	0.0513964	0.138882	0.238748	0.156238	0.0165615	0.187083	0.145603	0.512891	0.0258358	0.227606	0.381864	0.710663	0.0151483	0.0960946	0.372679	0.344415	0.0440128	0.15596	0.0323376	0.188194	0.00974144	0.386893	0.0520876	0.00248422	0.00130168
Acholeplasmataceae_unclassified	0.14907	0.720538	0.122916	0.17478	0.969202	0.0463714	0.318273	0.443455	0.0738989	0.802884	0.87054	0.185564	0.403208	0.0241568	0.555918	0.288129	0.671332	0.399974	0.332336	0.151374	0.132752	0.668488	0.765103	0.668524	0.0539989	0.0629025	0.174009	0.557497	0.903605	0.821665	0.0548131	0.602268	0.305314	0.310734	0.146871	0.507605	0.863787	0.02538	0.473056	0.645205	0.680594	0.238593	0.826215	0.963726	0.5994	0.301887	0.66345	0.64784	0.437215
Alphaproteobacteria_unclassified	0.104763	0.534653	0.198052	0.0621381	0.303839	0.294334	0.337777	0.0889468	0.0679645	0.396295	0.427918	0.466692	0.373792	0.635687	0.154069	0.746209	0.428695	0.84685	0.951343	0.351505	0.408271	0.160771	0.176487	0.639177	0.32677	0.310514	0.115841	0.501376	0.138576	0.313454	0.0949119	0.134875	0.133374	0.430083	0.810929	0.997966	0.623648	0.278317	0.0513562	0.646025	0.472901	0.138261	0.158375	0.912392	0.724039	0.554797	0.95159	0.304727	0.384721
Bacteroidetes_BD2-2_ge	0.00462886	0.0513716	0.0108511	0.835892	0.00330511	0.12138	0.292996	0.00237289	0.0277361	0.0887825	0.0647537	0.0900304	0.43955	0.0274521	0.0838416	0.117637	0.404631	0.989046	0.7634	0.191325	0.585601	0.0781372	0.132991	0.474353	0.0847353	0.0340251	0.0312226	0.201184	0.0254498	0.124216	0.0178579	0.748707	0.00115651	0.0341849	0.168809	0.358251	0.0121229	0.0329779	0.604239	0.38353	0.0401888	0.477711	0.0286328	0.0545993	0.0696055	0.645427	0.00779129	0.00942898	0.00306853
Bilophila	0.669164	0.707291	0.232183	0.327354	0.0203981	0.321733	0.262875	0.0165031	0.910829	0.654295	0.0656453	0.0123259	0.145972	0.241129	0.142531	0.346304	0.23751	0.194211	0.686063	0.80991	0.580714	0.105561	0.590436	0.47303	0.284387	0.0638681	0.545063	0.0836841	0.234483	0.192561	0.388392	0.894359	0.238122	0.970358	0.0285381	0.585898	0.0296637	0.407441	0.696609	0.0223885	0.0879042	0.0546756	0.0243143	0.050854	0.0308298	0.285147	0.797474	0.383837	0.815721
Blautia	0.514131	0.318416	0.149752	0.402188	0.359179	0.379739	0.125803	0.127128	0.691138	0.744043	0.228926	0.0144382	0.792987	0.147922	0.62891	0.351183	0.679452	0.227303	0.901171	0.32156	0.690027	0.683364	0.600386	0.881287	0.371446	0.0543248	0.151661	0.066523	0.453808	0.982774	0.0887494	0.232465	0.25504	0.562485	0.0530295	0.735095	0.184438	0.179328	0.774917	0.216565	0.506221	0.244949	0.527294	0.271741	0.016622	0.91681	0.543788	0.488891	0.547357
Blvii28_wastewater-sludge_group	0.328942	0.0996848	0.0325823	0.627829	0.132191	0.544079	0.0660809	0.0618148	0.216741	0.197919	0.0138643	0.267242	0.555532	0.91143	0.462765	0.399098	0.217003	0.593356	0.674872	0.400802	0.87269	0.643582	0.411	0.445083	0.0629215	0.00214121	0.125355	0.2483	0.152038	0.121737	0.0341654	0.643082	0.120592	0.121517	0.0172124	0.668757	0.461439	0.0105955	0.139153	0.401908	0.0681179	0.170901	0.417397	0.0691259	0.535165	0.508445	0.28611	0.420596	0.32253
Butyrivibrio	0.48973	0.533116	0.477321	0.644145	0.363186	0.76473	0.407405	0.407124	0.901199	0.533385	0.201319	0.544715	0.0432729	0.578742	0.793625	0.691437	0.374887	0.102473	0.953742	0.62476	0.355094	0.983839	0.775856	0.0631028	0.464795	0.313678	0.713056	0.191948	0.916791	0.289813	0.766517	0.770253	0.617444	0.870774	0.00300489	0.349565	0.433754	0.560524	0.285622	0.0736985	0.114502	0.0153373	0.236264	0.171053	0.597082	0.338939	0.631934	0.784239	0.396136
CAG-352	0.243875	0.377455	0.280942	0.166174	0.467417	0.0112767	0.690895	0.512635	0.0709935	0.80832	0.807437	0.794368	0.832248	0.231253	0.884552	0.56402	0.642623	0.957	0.445675	0.91742	0.888624	0.64163	0.884954	0.921421	0.141701	0.949422	0.42474	0.597841	0.808351	0.913676	0.583885	0.740589	0.293979	0.928703	0.923889	0.489851	0.989074	0.427652	0.353203	0.45248	0.600982	0.140801	0.937365	0.189309	0.353279	0.985784	0.419407	0.792052	0.726746
Catenibacterium	0.029822	0.0860139	0.644978	0.557352	0.052761	0.549817	0.890826	0.103578	0.428102	0.048183	0.902981	0.80987	0.99781	0.644134	0.0589518	0.122376	0.130082	0.0807383	0.408638	0.248649	0.557816	0.0336195	0.0176822	0.402294	0.844849	0.84207	0.896483	0.297847	0.0115158	0.116582	0.659493	0.0648645	0.0824282	0.105948	0.0409186	0.00362908	0.137838	0.794253	0.782186	0.653242	0.150141	0.531135	0.0482696	0.983554	0.431556	0.328268	0.178257	0.206059	0.0387077
Catenisphaera	0.0168039	0.0383859	0.178649	0.0605463	0.110649	0.344662	0.955729	0.124767	0.137122	0.204759	0.730677	0.725674	0.415162	0.363676	0.281406	0.549454	0.587411	0.446257	0.504016	0.362043	0.339725	0.327827	0.264392	0.211886	0.394239	0.38912	0.396204	0.94167	0.0571097	0.247487	0.392105	0.885794	0.0906858	0.0775921	0.786544	0.0415277	0.318111	0.38641	0.603483	0.687656	0.310642	0.175704	0.420615	0.7747	0.544809	0.387163	0.0114259	0.0485476	0.00358149
Clostridia_unclassified	0.686328	0.751154	0.151215	0.4553	0.832047	0.561651	0.741593	0.659537	0.0511125	0.55047	0.715259	0.213116	0.615319	0.096741	0.912046	0.94779	0.361816	0.630836	0.846547	0.2866	0.348316	0.67142	0.596366	0.996682	0.716504	0.401843	0.301685	0.531953	0.621581	0.350864	0.20497	0.243335	0.620295	0.671769	0.278503	0.364968	0.879384	0.0778079	0.146776	0.536457	0.754119	0.206911	0.875294	0.845484	0.589386	0.954071	0.882985	0.863302	0.866932
Colidextribacter	0.714685	0.135494	0.349799	0.292429	0.228305	0.387213	0.208062	0.474537	0.648379	0.608768	0.355757	0.123346	0.623881	0.708496	0.842064	0.0790731	0.777749	0.729157	0.578944	0.680495	0.330969	0.182955	0.71049	0.288889	0.46399	0.989442	0.201317	0.585281	0.357684	0.490846	0.520373	0.852349	0.167431	0.660738	0.989868	0.58959	0.263226	0.717715	0.927382	0.0386251	0.147311	0.164881	0.314153	0.799934	0.127733	0.477972	0.484581	0.64095	0.754426
Comamonadaceae_unclassified	0.0127688	0.0127072	0.0122413	0.861252	0.0458639	0.116031	0.160581	0.0149371	0.69255	0.1374	0.0141335	0.914096	0.393816	0.760257	0.264379	0.122702	0.0255653	0.524594	0.25264	0.804165	0.214884	0.314144	0.290791	0.166476	0.154428	0.0994526	0.840221	0.680593	0.0983763	0.171235	0.249806	0.609763	0.0830597	0.367408	0.195641	0.609151	0.226037	0.0456258	0.220526	0.146938	0.0138558	0.100719	0.12686	0.889498	0.132478	0.599438	0.014366	0.1504	0.36151
Coxiella	0.759813	0.239653	0.423218	0.299561	0.102215	0.506294	0.546881	0.171596	0.179719	0.316202	0.160349	0.00439759	0.0352232	0.217442	0.622624	0.25861	0.611005	0.911722	0.642573	0.297492	0.197925	0.0592962	0.83191	0.520097	0.508692	0.528801	0.0698225	0.00781663	0.0799237	0.836361	0.112157	0.672951	0.0960083	0.723383	0.272339	0.414916	0.0128565	0.114319	0.965584	0.0491811	0.0432792	0.0508198	0.061031	0.0738835	0.0900334	0.116462	0.963298	0.0867739	0.36124
CPla-4_termite_group	0.808769	0.910859	0.133817	0.503271	0.957663	0.224566	0.922123	0.684045	0.00639941	0.822601	0.957098	0.390183	0.908524	0.21505	0.442797	0.795223	0.299418	0.709663	0.52335	0.325873	0.523902	0.591367	0.887891	0.331782	0.734967	0.624123	0.195831	0.610431	0.67898	0.423036	0.231509	0.689576	0.65617	0.616979	0.65411	0.335057	0.929006	0.171508	0.0314927	0.74146	0.606182	0.894016	0.925845	0.798515	0.219116	0.687221	0.477496	0.563507	0.344345
Denitrobacterium	0.265081	0.893922	0.100753	0.945829	0.59467	0.00953358	0.787416	0.630217	0.00719706	0.658931	0.587912	0.274489	0.888528	0.0293267	0.523735	0.387724	0.556885	0.853798	0.328831	0.0356082	0.570262	0.719089	0.820288	0.395046	0.0884836	0.34802	0.13954	0.650466	0.875948	0.817219	0.310412	0.487746	0.221302	0.411348	0.829405	0.987177	0.770473	0.239069	0.647312	0.647782	0.646804	0.67743	0.963032	0.963271	0.250146	0.184431	0.116839	0.390817	0.203979
Desulfovibrio	0.19014	0.351809	0.255639	0.761142	0.0125205	0.986876	0.808931	0.0784899	0.509598	0.555248	0.0340392	0.0815138	0.897964	0.144974	0.988016	0.430419	0.401716	0.656967	0.39183	0.857355	0.628982	0.300378	0.0786701	0.257073	0.288202	0.110521	0.602534	0.623502	0.590155	0.437847	0.504668	0.423566	0.264834	0.719225	0.152017	0.636941	0.344371	0.28965	0.829332	0.423583	0.179799	0.519974	0.346667	0.263785	0.0629221	0.655355	0.23974	0.511018	0.216977
Erysipelatoclostridiaceae_unclassified	0.353621	0.140758	0.0701897	0.5616	0.296152	0.292679	0.321563	0.230023	0.0782042	0.277849	0.402878	0.292943	0.917072	0.215214	0.363429	0.191128	0.784348	0.918244	0.729222	0.5094	0.682657	0.835636	0.93222	0.842728	0.358926	0.311193	0.215279	0.99756	0.226062	0.983458	0.0706203	0.601692	0.131943	0.356463	0.468875	0.468495	0.483347	0.0531897	0.723742	0.481846	0.280016	0.20837	0.53887	0.959188	0.652656	0.559179	0.274956	0.636102	0.509113
Erysipelotrichaceae_ge	0.497225	0.906025	0.904089	0.374391	0.962534	0.713292	0.52496	0.877787	0.432149	0.531022	0.430375	0.168086	0.510521	0.422835	0.0950434	0.802437	0.545016	0.292715	0.862963	0.717392	0.764505	0.71529	0.820939	0.226177	0.5075	0.47397	0.764689	0.261467	0.521443	0.834503	0.879196	0.207896	0.928081	0.722786	0.107379	0.278232	0.728862	0.934728	0.62685	0.43815	0.857891	0.247321	0.95612	0.487171	0.344367	0.306039	0.42714	0.984407	0.360206
Erysipelotrichales_unclassified	0.026499	0.152135	0.12532	0.0506669	0.0527509	0.0432063	0.215762	0.0146442	0.0484478	0.616807	0.0532568	0.137947	0.99401	0.0370945	0.374521	0.667497	0.263829	0.965191	0.981334	0.986427	0.632192	0.0826058	0.14224	0.643141	0.0254386	0.085395	0.0662224	0.258512	0.298969	0.456877	0.147887	0.706525	0.0246827	0.425041	0.23497	0.955837	0.25039	0.133826	0.280733	0.736002	0.232769	0.171117	0.233498	0.604935	0.0640814	0.226908	0.417094	0.088195	0.206501
Eubacterium	0.779405	0.418755	0.42759	0.375652	0.789346	0.576762	0.202326	0.574632	0.774823	0.735606	0.956749	0.0328034	0.855255	0.543924	0.419814	0.56278	0.824839	0.902285	0.928003	0.892483	0.5578	0.795381	0.609527	0.609609	0.730167	0.298101	0.601517	0.535947	0.319999	0.818102	0.0726246	0.492852	0.772121	0.402595	0.634441	0.882385	0.865079	0.115156	0.509929	0.474632	0.812477	0.30438	0.944167	0.637066	0.625009	0.727178	0.916288	0.544562	0.949227
F082_ge	0.271612	0.614471	0.200555	0.692498	0.0460725	0.965997	0.323835	0.0305284	0.654375	0.417698	0.188156	0.0927413	0.189589	0.352217	0.73006	0.319588	0.405825	0.256777	0.359777	0.76047	0.669175	0.403483	0.0864709	0.56412	0.215044	0.0290174	0.584836	0.470592	0.296438	0.208662	0.385722	0.989181	0.11651	0.306257	0.111686	0.251764	0.0663518	0.801563	0.257617	0.340899	0.123617	0.309908	0.106863	0.0581736	0.349877	0.913865	0.510266	0.472607	0.20227
Izemoplasmatales_unclassified	0.0767092	0.425274	0.0224906	0.510888	0.0435994	0.106889	0.0280332	0.00583738	0.0056795	0.192088	0.232688	0.038151	0.172114	0.0439553	0.173684	0.165016	0.247162	0.776162	0.936483	0.0506645	0.021614	0.0344613	0.0706601	0.347235	0.0019256	0.00993616	0.0166382	0.0957847	0.0773173	0.0449248	0.0151159	0.182066	0.000293499	0.00378537	0.258325	0.325901	0.00430095	0.170322	0.0572683	0.0623647	0.0773437	0.35652	0.0542112	0.00570333	0.369753	0.144524	0.0575262	0.0497907	0.0170858
Lachnospiraceae_AC2044_group	0.891834	0.839863	0.27939	0.344295	0.568341	0.252521	0.963633	0.859221	0.356807	0.538542	0.26344	0.701345	0.578242	0.32685	0.729081	0.566086	0.903019	0.997266	0.409044	0.174556	0.603163	0.315109	0.693671	0.819572	0.611646	0.482829	0.333173	0.390559	0.875259	0.593145	0.560946	0.464845	0.596597	0.758309	0.774968	0.627198	0.540129	0.24088	0.473926	0.467606	0.792365	0.971516	0.362891	0.260577	0.716538	0.139178	0.396773	0.431541	0.641145
Lachnospiraceae_FE2018_group	0.107546	0.0676097	0.239905	0.759796	0.396035	0.421809	0.0457096	0.241593	0.630282	0.918663	0.115226	0.0620444	0.404602	0.656377	0.956316	0.252336	0.872791	0.575527	0.0618214	0.384731	0.959729	0.289452	0.690953	0.346117	0.0862791	0.149226	0.12763	0.179921	0.40013	0.193881	0.0790241	0.939685	0.0784103	0.0256626	0.365398	0.722455	0.16525	0.111399	0.0237329	0.191471	0.38006	0.436263	0.428112	0.184294	0.0901858	0.06809	0.0553385	0.164698	0.361172
Lachnospiraceae_NK4B4_group	0.197115	0.351961	0.240205	0.677246	0.833302	0.158695	0.308663	0.724537	0.407274	0.770648	0.476057	0.338634	0.568145	0.763779	0.507144	0.540213	0.733791	0.44046	0.0865265	0.938586	0.76256	0.436379	0.724569	0.913797	0.341414	0.319681	0.634525	0.880506	0.268175	0.659536	0.196381	0.750348	0.699677	0.250293	0.343581	0.7415	0.907696	0.302322	0.778358	0.796882	0.723982	0.77919	0.871643	0.251768	0.574891	0.746693	0.439065	0.911953	0.371493
Lachnospiraceae_UCG-006	0.0898975	0.0360904	0.438054	0.982271	0.145832	0.820056	0.919648	0.39289	0.408057	0.660287	0.170764	0.556248	0.978466	0.998928	0.496329	0.0197125	0.922656	0.445225	0.792285	0.447111	0.510021	0.0942707	0.416436	0.386101	0.841482	0.371815	0.333114	0.43567	0.307792	0.476026	0.730108	0.731737	0.15905	0.205355	0.630689	0.218958	0.155882	0.844717	0.421357	0.980584	0.170887	0.679601	0.298532	0.401151	0.272821	0.812151	0.333284	0.103648	0.0935434
Lachnospiraceae_UCG-010	0.963431	0.512822	0.737719	0.139505	0.115624	0.98656	0.820687	0.0652587	0.83029	0.403948	0.0683493	0.0588803	0.0234417	0.458067	0.792823	0.215572	0.916682	0.428652	0.870464	0.7251	0.281396	0.144229	0.481778	0.144335	0.676996	0.498489	0.379651	0.0658368	0.190478	0.797526	0.619016	0.621143	0.216511	0.577028	0.233952	0.47063	0.00777513	0.867528	0.927792	0.164198	0.0722393	0.0236269	0.0177399	0.019689	0.179205	0.43893	0.530124	0.123209	0.573495
Lachnospiraceae_XPB1014_group	0.0288152	0.172545	0.211623	0.11226	0.253025	0.986583	0.287466	0.284161	0.842014	0.794865	0.538623	0.868876	0.310247	0.900962	0.902547	0.778251	0.398693	0.851548	0.211091	0.922804	0.076707	0.998772	0.655688	0.583263	0.608652	0.123321	0.525522	0.890638	0.505016	0.148896	0.532582	0.684026	0.18331	0.0470928	0.297806	0.130159	0.710819	0.685436	0.449623	0.522257	0.41305	0.278078	0.707468	0.923684	0.430095	0.50257	0.0605391	0.311763	0.269159
Monoglobus	0.844484	0.615227	0.11566	0.273439	0.587615	0.1755	0.0702669	0.452787	0.607321	0.664154	0.300071	0.293353	0.281829	0.135199	0.669857	0.886296	0.307533	0.162455	0.169224	0.70788	0.470541	0.951747	0.95214	0.386779	0.0336597	0.14676	0.43974	0.458413	0.583003	0.216255	0.29849	0.490283	0.559389	0.565871	0.00729871	0.240444	0.710242	0.137907	0.519749	0.0382963	0.673257	0.014911	0.875852	0.878589	0.150246	0.105745	0.511996	0.776881	0.339114
Moryella	0.574187	0.896283	0.460381	0.578694	0.276814	0.110337	0.997156	0.345459	0.408017	0.341244	0.0851959	0.401351	0.826697	0.486474	0.50187	0.541555	0.0977453	0.905998	0.0939398	0.0347334	0.71816	0.373854	0.120143	0.644516	0.879746	0.991443	0.822724	0.780324	0.842352	0.299139	0.471823	0.117744	0.617266	0.928139	0.499668	0.824283	0.616623	0.361969	0.86239	0.513923	0.129239	0.468396	0.25544	0.468963	0.795031	0.950326	0.423042	0.4391	0.990275
Mycoplasma	0.996931	0.215848	0.468828	0.328644	0.0371911	0.596288	0.732716	0.160099	0.424076	0.0251105	0.131437	0.353783	0.906155	0.981738	0.012331	0.207709	0.32019	0.0818963	0.513997	0.39479	0.878747	0.0991689	0.266808	0.938199	0.793327	0.530109	0.832727	0.898313	0.0610258	0.515574	0.643705	0.309378	0.244926	0.834518	0.625441	0.710336	0.0161803	0.349075	0.18456	0.323429	0.0873468	0.451355	0.0491791	0.00699141	0.872281	0.696985	0.227251	0.203053	0.248891
Neisseriaceae_unclassified	0.720275	0.440753	0.832926	0.0873966	0.117711	0.385196	0.610469	0.154686	0.719893	0.485609	0.0111726	0.287008	0.16213	0.95785	0.7176	0.0771965	0.371314	0.445211	0.659223	0.491358	0.782221	0.436435	0.215178	0.345005	0.508626	0.484824	0.626022	0.611042	0.648037	0.565396	0.70064	0.678878	0.326599	0.918516	0.165675	0.873179	0.198076	0.79033	0.422766	0.400513	0.0738946	0.0130553	0.164409	0.0836176	0.468122	0.679659	0.818119	0.628453	0.821817
Parabacteroides	0.0519996	0.267405	0.497533	0.11629	0.132015	0.217022	0.357098	0.211341	0.362673	0.336506	0.736864	0.925298	0.728874	0.676794	0.15643	0.372043	0.836261	0.302051	0.796728	0.738548	0.523292	0.0881908	0.12235	0.251891	0.993897	0.859327	0.915086	0.677083	0.0669141	0.421188	0.836682	0.514169	0.303818	0.407835	0.0975604	0.0615847	0.118951	0.857325	0.737971	0.843245	0.47797	0.182176	0.194916	0.819787	0.485239	0.302039	0.0337807	0.131202	0.00236708
Peptostreptococcaceae_unclassified	0.489902	0.846072	0.469491	0.497677	0.435562	0.266547	0.0809979	0.883166	0.531919	0.409636	0.588712	0.669237	0.988241	0.370876	0.785721	0.215384	0.974012	0.70826	0.142845	0.0144563	0.143137	0.809394	0.0572552	0.0651858	0.10928	0.43281	0.355517	0.155347	0.713511	0.660533	0.234079	0.66531	0.762998	0.610308	0.119262	0.658479	0.692314	0.228942	0.0681663	0.00757922	0.79776	0.191894	0.309449	0.410559	0.203216	0.889516	0.460856	0.895993	0.990556
Prevotellaceae_UCG-004	0.906357	0.980946	0.950899	0.281148	0.476192	0.889704	0.152513	0.232835	0.617731	0.863566	0.181467	0.0385405	0.558971	0.319419	0.626832	0.229355	0.812621	0.338457	0.890156	0.272071	0.0628695	0.375644	0.848965	0.421607	0.305522	0.252734	0.183263	0.0190079	0.878335	0.541127	0.324176	0.780681	0.241569	0.39074	0.0786296	0.514146	0.0524725	0.820655	0.183292	0.203175	0.509954	0.23126	0.31013	0.0012365	0.244383	0.122187	0.900154	0.424347	0.799544
Prevotellaceae_YAB2003_group	0.156348	0.180667	0.244792	0.909824	0.0610585	0.413372	0.0781339	0.0481258	0.644808	0.646396	0.0807308	0.156254	0.340248	0.398015	0.672745	0.168136	0.306388	0.418874	0.838173	0.496552	0.900987	0.30799	0.980347	0.230719	0.188907	0.104095	0.215362	0.0820043	0.273764	0.0776497	0.292461	0.948721	0.0387458	0.103756	0.017437	0.800762	0.0297781	0.446443	0.0716343	0.130146	0.0461471	0.204311	0.0706593	0.0666679	0.0660216	0.390776	0.199571	0.0900351	0.522186
RBG-16-49-21	0.350298	0.931266	0.768825	0.54187	0.31748	0.0923779	0.751663	0.632072	0.473607	0.656137	0.904541	0.598243	0.303384	0.332068	0.413153	0.328602	0.563735	0.87637	0.674288	0.476135	0.959112	0.286683	0.943713	0.386229	0.684622	0.263012	0.222693	0.777407	0.938084	0.440552	0.63187	0.553783	0.110278	0.49792	0.646781	0.361326	0.205648	0.269803	0.951158	0.971856	0.777652	0.421785	0.374887	0.348887	0.554419	0.453125	0.213808	0.11154	0.359341
Roseburia	0.0315581	0.00600911	0.091593	0.647622	0.068719	0.298884	0.0714461	0.0164711	0.663636	0.484757	0.00439132	0.0159339	0.623643	0.291234	0.36253	0.161089	0.723942	0.25109	0.159258	0.18901	0.876126	0.0279	0.420475	0.505197	0.0825987	0.0287053	0.0421722	0.021714	0.0829054	0.318935	0.0297512	0.72475	0.0128342	0.0795238	0.277034	0.533071	0.0059187	0.0226516	0.112006	0.12677	0.0904186	0.615726	0.135055	0.0121946	0.00387302	0.0728321	0.0213125	0.00605322	0.0363314
Ruminococcaceae_unclassified	0.984576	0.294074	0.247403	0.500005	0.0725936	0.96277	0.368915	0.170402	0.649533	0.150942	0.116662	0.196066	0.0340126	0.964207	0.873524	0.65123	0.274389	0.918796	0.991337	0.776696	0.761721	0.285168	0.792141	0.0169146	0.536244	0.259697	0.872676	0.407287	0.128327	0.347955	0.713357	0.55923	0.287246	0.875049	0.121493	0.768138	0.12293	0.321212	0.48699	0.0415884	0.00491591	0.0309829	0.0499818	0.608231	0.552458	0.492357	0.764852	0.45008	0.549312
Selenomonas	0.486719	0.338145	0.582071	0.893048	0.0651709	0.466744	0.742535	0.277141	0.234734	0.436915	0.0676822	0.816954	0.886772	0.500461	0.838886	0.187794	0.0536854	0.413717	0.261897	0.265143	0.389183	0.184326	0.294063	0.441564	0.926428	0.88924	0.771131	0.998778	0.667543	0.304594	0.472642	0.276423	0.288287	0.72705	0.715533	0.348297	0.0968246	0.456344	0.0995041	0.632889	0.0455766	0.831306	0.154515	0.1231	0.864523	0.696777	0.81488	0.436814	0.929712
Shuttleworthia	0.0446387	0.0102226	0.0092699	0.474148	0.00112611	0.152322	0.319217	0.00122096	0.1192	0.0834776	0.0225915	0.00176632	0.190085	0.192892	0.0339092	0.289276	0.399386	0.515138	0.477761	0.406434	0.964933	0.0258052	0.0299574	0.762415	0.0831079	0.00894206	0.23855	0.50609	0.00669723	0.248362	0.0626461	0.891642	0.0112529	0.313046	0.531397	0.669517	0.00376008	0.0244767	0.487808	0.114947	0.0333774	0.331055	0.00884949	0.0657096	0.0767178	0.336091	0.055278	0.0585698	0.0491181
Streptococcus	0.34694	0.491117	0.106448	0.71899	0.267457	0.953171	0.355645	0.128314	0.93618	0.210412	0.0428481	0.912787	0.0332523	0.846604	0.599644	0.681425	0.347654	0.923386	0.386761	0.885849	0.921527	0.505674	0.470933	0.046839	0.704269	0.197064	0.532451	0.444981	0.309574	0.211389	0.425182	0.253101	0.227385	0.866025	0.103853	0.175726	0.205735	0.231734	0.575718	0.452744	0.0788119	0.100949	0.0497599	0.307259	0.3867	0.366786	0.523694	0.101999	0.946684
Subdoligranulum	0.065409	0.597017	0.611619	0.261032	0.180343	0.392207	0.54885	0.253965	0.364417	0.205805	0.500978	0.917949	0.701366	0.786006	0.135509	0.581576	0.614776	0.402691	0.684667	0.393919	0.803345	0.0863222	0.0810533	0.0896134	0.802154	0.785645	0.964405	0.720475	0.0552031	0.203839	0.645092	0.261471	0.349953	0.264578	0.104119	0.113106	0.378465	0.813992	0.451795	0.632496	0.597514	0.344849	0.129277	0.621961	0.96779	0.404473	0.25179	0.268402	0.0375256
Succinivibrio	0.130005	0.87541	0.0536208	0.76945	0.746991	0.0677292	0.501079	0.561937	0.0346753	0.856743	0.887104	0.56035	0.575702	0.0281523	0.609721	0.460498	0.622849	0.77099	0.874873	0.274971	0.764347	0.908269	0.898677	0.126394	0.308894	0.261032	0.0705661	0.602272	0.961688	0.754234	0.139488	0.371766	0.204148	0.265515	0.465754	0.57059	0.808217	0.125748	0.139819	0.601761	0.547122	0.64289	0.957696	0.640941	0.256655	0.417926	0.114524	0.306137	0.383838
Succinivibrionaceae_UCG-002	0.154807	0.529055	0.358536	0.481908	0.634927	0.0245899	0.903606	0.419256	0.121235	0.642943	0.798948	0.507948	0.810344	0.210897	0.274583	0.571944	0.693323	0.816047	0.520514	0.746398	0.803777	0.426738	0.869277	0.128554	0.518732	0.968411	0.238312	0.837979	0.517844	0.874126	0.270831	0.788592	0.373041	0.677848	0.595193	0.634153	0.75117	0.526478	0.0782715	0.97341	0.725478	0.828124	0.823321	0.544642	0.184944	0.820967	0.310592	0.506875	0.16749
Tuzzerella	0.0958393	0.342384	0.0437354	0.750788	0.970002	0.0413673	0.294728	0.350172	0.0248783	0.760162	0.533661	0.890403	0.879957	0.321805	0.292299	0.533826	0.795881	0.204623	0.0251686	0.164677	0.573349	0.336679	0.539629	0.9125	0.0611764	0.135903	0.176145	0.456193	0.42997	0.58797	0.0756794	0.42046	0.289107	0.283594	0.945129	0.31626	0.930905	0.0151077	0.967648	0.648046	0.952141	0.867608	0.895567	0.947274	0.240377	0.166957	0.0569114	0.154931	0.121036
UCG-002	0.413812	0.850268	0.059881	0.756602	0.68399	0.155836	0.234367	0.954415	0.0311976	0.457975	0.700099	0.881891	0.95211	0.441561	0.789408	0.750092	0.876444	0.595803	0.125992	0.0255821	0.591641	0.593095	0.595184	0.932765	0.0289923	0.145989	0.128005	0.671065	0.613965	0.696017	0.110288	0.894547	0.547543	0.286049	0.192565	0.793831	0.392068	0.0270861	0.420632	0.48753	0.690002	0.688697	0.204809	0.837705	0.354163	0.274125	0.069661	0.914446	0.38376
UCG-005	0.0510246	0.00149656	0.649589	0.502675	0.0297662	0.745028	0.927409	0.0697389	0.78216	0.0490435	0.0383248	0.950037	0.957559	0.963624	0.604915	0.0984434	0.168919	0.405739	0.528775	0.429761	0.397791	0.325006	0.0733345	0.901192	0.169838	0.291688	0.919829	0.77932	0.075877	0.360399	0.660585	0.574622	0.119092	0.164979	0.748535	0.00637359	0.106351	0.357924	0.00218405	0.881437	0.021914	0.9463	0.375458	0.0626419	0.915102	0.444146	0.065528	0.135955	0.00531267
UCG-010_ge	0.000328136	0.000497348	0.03415	0.730362	0.00430734	0.059553	0.648034	0.00281232	0.178564	0.137461	0.0366313	0.34309	0.799676	0.148921	0.129784	0.0437483	0.468786	0.382249	0.71667	0.540062	0.383229	0.0398007	0.145332	0.502755	0.25155	0.216091	0.173226	0.574046	0.00978324	0.371313	0.098764	0.907893	0.0064378	0.167862	0.762179	0.221959	0.0124924	0.0726897	0.790041	0.476938	0.0298516	0.716377	0.0479778	0.385622	0.0139838	0.612772	0.00132834	0.00299868	0.000696099
uncultured	0.0920546	0.357426	0.0733778	0.945348	0.113308	0.128875	0.0791534	0.0976813	0.0783814	0.845858	0.387426	0.0201091	0.875989	0.0294658	0.638371	0.575013	0.924372	0.461926	0.965371	0.0823653	0.469504	0.181596	0.861229	0.501973	0.0336376	0.0604058	0.00106879	0.0069837	0.323483	0.0873928	0.0321787	0.738342	0.00754761	0.013881	0.0876729	0.94526	0.127387	0.151401	0.75072	0.333636	0.45023	0.805248	0.280444	0.0942808	0.0220529	0.0345525	0.0711277	0.0429771	0.102656
uncultured_ge	0.980139	0.528482	0.626001	0.260433	0.0860703	0.833806	0.480541	0.0829326	0.93211	0.721354	0.0278318	0.056514	0.363772	0.404212	0.611328	0.231095	0.592663	0.683457	0.988255	0.707101	0.599112	0.167341	0.719259	0.245716	0.578153	0.31605	0.41346	0.0978532	0.493957	0.705548	0.714609	0.876725	0.210022	0.705365	0.12686	0.398719	0.0158387	0.741453	0.632334	0.0934276	0.0983099	0.14089	0.0645494	0.0163995	0.0755123	0.259149	0.994161	0.203823	0.893576
[truncated: 51 more columns]

## Sheet: P.2_rValues_corrmap
	ENSBTAG00000000108	ENSBTAG00000000670	ENSBTAG00000000715	ENSBTAG00000000738	ENSBTAG00000000791	ENSBTAG00000000804	ENSBTAG00000002929	ENSBTAG00000003012	ENSBTAG00000003341	ENSBTAG00000003536	ENSBTAG00000003923	ENSBTAG00000004281	ENSBTAG00000004288	ENSBTAG00000004321	ENSBTAG00000004476	ENSBTAG00000005038	ENSBTAG00000005772	ENSBTAG00000005884	ENSBTAG00000006864	ENSBTAG00000007000	ENSBTAG00000007075	ENSBTAG00000007233	ENSBTAG00000007395	ENSBTAG00000007740	ENSBTAG00000007927	ENSBTAG00000008154	ENSBTAG00000009658	ENSBTAG00000009737	ENSBTAG00000009755	ENSBTAG00000010389	ENSBTAG00000010645	ENSBTAG00000010928	ENSBTAG00000011043	ENSBTAG00000011409	ENSBTAG00000011584	ENSBTAG00000011841	ENSBTAG00000011872	ENSBTAG00000012078	ENSBTAG00000012403	ENSBTAG00000012681	ENSBTAG00000012736	ENSBTAG00000013099	ENSBTAG00000013282	ENSBTAG00000013301	ENSBTAG00000013680	ENSBTAG00000013919	ENSBTAG00000014698	ENSBTAG00000014863	ENSBTAG00000015182
Acetobacter	0.686597	-0.583049	-0.352713	-0.112647	-0.538682	-0.461876	-0.100024	-0.60704	-0.1986	0.274327	-0.442372	-0.335839	-0.497492	0.307203	-0.208355	-0.214742	-0.10304	-0.00201092	-0.421596	-0.196632	0.0388614	-0.501291	0.391143	-0.0747759	-0.441371	-0.34288	-0.276053	-0.329318	0.52863	0.307588	-0.337495	0.15543	-0.496863	-0.282443	-0.206723	0.0884851	-0.534666	-0.382425	0.210651	-0.223099	-0.454643	-0.329527	-0.479671	-0.306852	-0.563054	-0.204595	-0.440205	-0.637762	-0.667505
Acholeplasmataceae_unclassified	-0.334785	0.0853422	0.356454	0.315938	0.00922713	0.450229	0.235154	0.181628	0.408302	-0.0596044	0.0389352	0.308598	0.197793	-0.501852	0.140051	-0.249816	-0.10115	-0.199129	0.2286	0.333008	0.347953	-0.102076	-0.0713177	-0.102064	0.437042	0.423337	0.316475	0.139498	-0.0289384	0.0538315	0.43572	0.124068	0.241349	0.23874	0.336499	0.15736	-0.040984	0.498191	0.170225	-0.109709	-0.0981451	0.27614	-0.0524376	0.0108688	0.125041	0.243014	0.103719	0.10884	0.184082
Alphaproteobacteria_unclassified	-0.373514	0.147581	0.30045	0.424453	0.242065	0.246724	0.226108	0.390227	0.416189	-0.200656	0.187772	0.172645	0.210173	-0.112858	0.330954	0.0772335	0.187462	-0.0461351	-0.014583	-0.219923	0.195713	0.32595	-0.314756	-0.111701	0.231174	0.238844	0.362872	0.159648	-0.34313	-0.23744	0.383686	-0.346178	0.347432	0.186909	0.0571278	-0.000609302	0.116869	0.25479	0.441439	-0.109438	0.170284	0.343387	0.327722	-0.0262903	0.084231	0.140445	-0.0145089	0.241634	0.205512
Bacteroidetes_BD2-2_ge	-0.605942	0.441413	0.556337	-0.0494781	0.623581	0.357824	0.247388	0.639977	0.491516	-0.390411	0.420674	0.389015	0.183162	-0.492296	0.396086	0.361217	0.197207	-0.00328119	-0.0718491	0.304795	0.129752	0.402953	-0.347753	-0.169734	0.395041	0.475658	0.482414	0.298461	-0.497986	-0.355303	0.523446	-0.076449	0.67262	0.475286	0.320135	-0.216935	0.549291	0.47813	-0.1234	0.206016	0.462203	0.168465	0.489093	0.436066	0.413958	0.109635	0.576542	0.565058	0.627336
Bilophila	0.101856	-0.0895614	-0.279794	-0.230902	-0.514104	-0.233525	-0.262846	-0.528872	-0.0267611	0.106717	-0.419412	-0.548223	-0.337204	0.274713	-0.339934	-0.222249	-0.276753	0.302919	-0.0963775	-0.0574413	-0.131432	-0.372721	0.128096	-0.170235	-0.251701	-0.421941	-0.143878	-0.396271	0.278476	0.303989	-0.203963	0.0317285	-0.276407	-0.00888067	-0.489346	-0.129651	-0.486379	-0.196053	0.0929825	-0.507412	-0.391403	-0.435942	-0.501372	-0.442294	-0.483398	-0.251317	-0.0612728	-0.205886	-0.0556553
Blautia	-0.154979	0.235087	0.334257	0.198214	0.216527	0.207627	0.35391	0.352757	0.0947416	0.0779142	0.281676	0.537872	0.0626589	-0.335677	0.115112	0.220066	-0.0985148	-0.28262	0.0296727	0.233607	0.0950993	0.097249	0.124706	0.0356798	0.211183	0.436511	0.332788	0.418182	-0.177597	0.0051603	0.390448	0.279632	0.267047	0.137753	0.438635	0.0807334	0.309351	0.312806	0.068261	0.288979	0.157868	0.27258	0.150218	0.258186	0.528381	0.0249601	0.14433	0.164274	0.143067
Blvii28_wastewater-sludge_group	0.230166	-0.378666	-0.479079	-0.115473	-0.348427	0.144227	-0.4188	-0.424929	-0.288873	0.300535	-0.540556	-0.260538	-0.140187	0.0265802	-0.174147	-0.199492	-0.288715	0.127099	0.0999998	-0.198786	-0.0382834	-0.110244	0.194598	-0.180991	-0.423309	-0.64488	-0.354302	-0.270726	0.3325	0.357505	-0.475332	0.11041	-0.358532	-0.357701	-0.525989	0.101988	-0.174656	-0.557833	0.34266	-0.198329	-0.415979	-0.318654	-0.191999	-0.414606	-0.147398	-0.157053	-0.250831	-0.190708	-0.233152
Butyrivibrio	-0.163961	0.14813	-0.168612	-0.110058	-0.21477	0.0714342	-0.196068	-0.196183	-0.0296642	0.148034	-0.298375	-0.144002	-0.456065	0.132112	0.0624617	-0.0946453	-0.209702	0.375814	0.0138632	-0.116497	-0.218329	-0.00484118	-0.067969	-0.423046	-0.17337	-0.237333	-0.0877221	-0.304388	0.0249658	0.248973	-0.0708768	0.0697125	-0.118947	0.0388643	-0.628387	-0.220788	-0.185451	-0.138438	0.251077	-0.40856	-0.364118	-0.533834	-0.277461	-0.318547	-0.125829	-0.225578	0.114105	-0.0653669	0.200722
CAG-352	-0.273177	0.208602	0.253449	0.32202	0.172369	0.553908	0.0948196	0.155524	0.412101	0.0579304	0.0582021	0.0622322	0.0505915	-0.280329	0.0346922	0.137217	0.110561	-0.0128858	0.180759	0.0247762	-0.0334612	0.11089	-0.0345705	-0.0235723	0.3406	-0.0151593	0.189043	-0.125571	-0.0579208	0.0259035	0.130342	0.0790014	0.2469	0.0213822	0.0228299	-0.163916	-0.0032727	0.187878	0.219168	0.178111	0.124504	0.341324	0.0187793	-0.306117	0.219134	0.00425841	0.191187	0.0629479	0.0833732
Catenibacterium	0.485969	-0.393561	-0.109783	0.139549	-0.439081	-0.142198	0.0327956	-0.374699	-0.187698	0.446954	-0.0291266	0.0574534	-0.000655949	-0.110062	-0.429223	-0.356934	-0.350216	-0.399777	0.195563	0.270534	0.139386	-0.476608	0.524131	0.19817	-0.0467447	0.0475922	-0.0310872	0.244992	0.552576	0.362187	-0.105013	0.420517	-0.397754	-0.372337	0.460719	0.618786	-0.343733	0.0622677	0.0660036	0.107062	-0.333956	0.148839	-0.4468	0.00492638	0.186323	0.230478	-0.313539	-0.295405	-0.465282
Catenisphaera	0.527637	-0.465963	-0.31327	0.426813	-0.367764	-0.222988	0.0132672	-0.354818	-0.344321	0.296215	-0.0821291	0.0837128	0.192905	0.214556	-0.253213	-0.142326	-0.129132	-0.180532	0.158676	-0.21527	0.225221	-0.230683	0.262041	0.291815	-0.201513	-0.203657	-0.200694	-0.0174864	0.432071	0.271175	-0.202405	0.0343165	-0.388287	-0.403629	0.0646527	0.459495	-0.235231	-0.204798	0.123656	0.0958636	-0.238784	0.315298	-0.1907	-0.0683285	-0.143968	0.20448	-0.553074	-0.446307	-0.619468
Clostridia_unclassified	-0.0962919	-0.075681	-0.33313	-0.17702	-0.0506531	-0.138044	-0.0786851	-0.104998	-0.441853	0.141968	-0.0870206	-0.291065	-0.119661	0.381741	-0.0263945	0.0156492	0.215369	0.114471	0.0462272	-0.250584	-0.221347	0.101121	-0.126073	0.000993986	-0.0866244	-0.198356	-0.243113	-0.148546	0.11756	-0.220209	-0.296084	-0.273478	-0.117991	0.101008	-0.254696	-0.213992	-0.0362559	-0.403361	-0.336573	-0.146937	-0.0747518	-0.294876	-0.0374943	0.0465514	-0.128456	0.0137644	0.0351661	-0.0411312	0.0400296
Colidextribacter	-0.0872032	0.345664	0.220684	0.247669	0.282036	0.204459	0.294164	0.169664	0.108662	0.121868	0.218036	0.356072	0.116791	0.0891766	-0.0475942	0.401802	0.0673808	0.08261	0.132042	-0.098177	-0.229229	0.310347	0.0885403	0.249435	0.173678	-0.00316264	0.298377	0.129862	-0.217185	-0.163545	0.152714	0.0444606	0.321119	0.104605	0.00303514	-0.128386	0.262659	0.0862392	-0.0217794	0.465456	0.336154	0.322953	0.237107	-0.0605139	0.352233	0.168367	0.165884	0.111114	-0.0746555
Comamonadaceae_unclassified	0.54594	-0.546254	-0.548667	-0.0417538	-0.451164	-0.362696	-0.32609	-0.535607	-0.0942871	0.344092	-0.539286	0.0257771	-0.201689	0.0728311	-0.262048	-0.356644	-0.497649	-0.15119	-0.26835	0.0592097	0.289993	-0.237111	0.248485	-0.321803	-0.330682	-0.378906	-0.0481563	0.0981453	0.380025	0.318418	-0.269899	0.121532	-0.397006	-0.212931	-0.301996	0.121739	-0.283359	-0.451605	0.28661	-0.336446	-0.540597	-0.377602	-0.352989	0.0331969	-0.348184	0.125028	-0.538205	-0.333757	-0.215503
Coxiella	0.0729698	-0.275543	-0.189653	-0.244151	-0.376076	-0.157841	-0.143235	-0.318164	-0.312539	0.236134	-0.326261	-0.608693	-0.472902	0.288452	-0.117211	-0.265122	0.121114	-0.0264923	-0.110578	-0.245166	-0.300531	-0.428698	-0.0506949	-0.152814	-0.156963	-0.149677	-0.413666	-0.57635	0.400764	0.0493347	-0.366326	0.100624	-0.382517	-0.0844392	-0.257875	-0.193005	-0.545496	-0.364289	-0.0103119	-0.44519	-0.456053	-0.442353	-0.426089	-0.408321	-0.389012	-0.362297	-0.0109973	-0.392689	-0.215622
CPla-4_termite_group	0.0577922	-0.0267522	-0.34706	-0.15895	-0.012687	-0.284222	0.0233612	-0.097029	-0.587977	-0.0535448	-0.0128565	-0.20321	0.0274556	0.289893	-0.181886	0.0619681	0.244221	-0.088804	-0.151639	-0.231591	-0.151439	-0.127778	0.0336825	0.228855	-0.0807739	-0.11671	-0.301874	-0.121307	0.0986678	-0.189726	-0.280182	-0.0952446	-0.106101	0.119104	0.106777	-0.22735	-0.0212912	-0.318226	-0.481742	-0.078727	0.122742	0.0318321	0.0222416	0.0609518	-0.28745	-0.0960039	-0.168546	-0.137396	-0.223131
Denitrobacterium	0.261677	-0.0318605	-0.377566	0.0162376	-0.126651	-0.564381	-0.0643827	-0.114677	-0.581201	-0.105197	0.12896	-0.256761	-0.0334901	0.487258	-0.1515	0.204244	0.139712	0.0440198	-0.230217	-0.472032	-0.135045	-0.0858023	0.0542539	0.201176	-0.390748	-0.22148	-0.342344	-0.107975	0.0372962	0.0551954	-0.238894	-0.164701	-0.286148	-0.194456	-0.0514611	-0.00384111	-0.0696439	-0.275872	-0.109013	-0.108859	0.109181	0.0991698	0.011077	-0.0110052	-0.269713	-0.309356	-0.36195	-0.202944	-0.296703
Desulfovibrio	0.305571	-0.219788	-0.266722	-0.0725544	-0.547212	0.00393116	-0.0577423	-0.402518	-0.156632	0.140287	-0.475625	-0.398845	-0.0306403	0.337991	-0.00358965	-0.186775	-0.198408	0.10584	0.20252	0.042938	0.115088	-0.243751	0.402296	0.265949	-0.24978	-0.367887	-0.123977	-0.116917	0.128193	0.183832	-0.158437	-0.189514	-0.261807	-0.085759	-0.332515	0.112442	-0.223119	-0.249055	0.0514834	-0.189507	-0.312485	-0.152859	-0.222086	-0.262362	-0.423308	-0.106369	-0.275493	-0.156113	-0.288731
Erysipelatoclostridiaceae_unclassified	0.218982	-0.341359	-0.413173	-0.138062	-0.245826	-0.247545	-0.233605	-0.28104	-0.402871	0.25503	-0.197929	-0.247414	-0.0248812	0.289794	-0.214664	-0.304924	-0.0653331	-0.0245285	0.0825894	-0.156704	-0.0974777	-0.0495561	0.0203252	0.0473914	-0.216638	-0.23852	-0.289754	0.000730925	0.283344	-0.00495534	-0.412598	-0.124263	-0.348636	-0.217724	-0.171813	0.171958	-0.166346	-0.43837	-0.0843251	-0.166909	-0.253922	-0.293973	-0.146077	0.0122296	-0.107255	0.138909	-0.25652	-0.112721	-0.156809
Erysipelotrichaceae_ge	0.161179	-0.028209	-0.0287925	0.209915	0.0112263	-0.0876469	0.151058	0.0367393	-0.186087	0.14888	0.186792	0.320651	0.156294	-0.189807	-0.383545	-0.0597421	-0.143895	-0.247527	0.041234	0.086342	0.0715044	-0.0870105	0.0540542	0.283277	0.157399	0.169879	0.0714467	0.263595	0.152327	0.0499024	-0.0363127	0.294266	0.0215692	-0.0846285	0.37093	0.254834	0.0827032	-0.0195714	-0.115799	0.183713	0.0427751	0.271267	0.01315	0.164915	0.223121	0.240999	-0.188082	0.00467104	-0.216076
Erysipelotrichales_unclassified	-0.494963	0.332426	0.354333	0.442615	0.439097	0.456194	0.289463	0.536929	0.446483	-0.119161	0.43826	0.343643	-0.00179438	-0.468741	0.209859	0.102398	0.26234	0.0104296	0.00559175	-0.00406586	0.114019	0.397543	-0.340167	-0.11039	0.498019	0.394276	0.418602	0.265175	-0.244441	-0.176411	0.335704	-0.0898062	0.50026	0.188922	0.278197	0.0132348	0.269579	0.347053	0.253556	0.0804472	0.279458	0.318501	0.279039	0.123164	0.421634	0.28285	0.192122	0.391074	0.295131
Eubacterium	-0.0668665	0.19145	0.187902	0.209374	0.0637852	0.132795	0.29774	0.133531	0.0682901	-0.0805721	0.0129612	0.478548	0.0435765	-0.144282	0.191023	0.13765	-0.052859	-0.0293367	0.0215928	-0.0322951	0.139391	0.0619193	0.121612	-0.121584	0.0822903	0.244867	0.124322	0.147119	-0.23434	0.0549246	0.409954	0.1628	0.0691307	0.198046	0.113272	-0.0353476	0.0405919	0.363508	0.156511	0.169629	0.0566519	0.241802	0.0167365	-0.112401	0.116414	-0.0832362	-0.0251172	-0.144056	-0.0152179
F082_ge	-0.258253	0.119946	0.298858	0.0943039	0.450778	-0.0101879	0.232542	0.48416	0.10669	-0.191877	0.306877	0.38603	0.305933	-0.219606	0.0823241	0.234534	0.196716	-0.266108	-0.216264	0.0727644	0.101852	0.19768	-0.393036	0.137182	0.289897	0.488071	0.130015	0.17116	-0.245685	-0.293793	0.205089	-0.0032407	0.362253	0.240893	0.366774	-0.268827	0.418421	0.0600115	-0.265656	0.224688	0.355832	0.239135	0.371436	0.430418	0.220649	-0.0258467	0.156388	0.170395	0.297776
Izemoplasmatales_unclassified	-0.404731	0.188829	0.507081	0.15616	0.455435	0.37141	0.490706	0.593181	0.594716	-0.304297	0.279504	0.466462	0.3178	-0.454752	0.316701	0.322855	0.271354	0.0678738	0.0190441	0.442619	0.509958	0.474646	-0.412545	0.221831	0.649859	0.561832	0.528315	0.382755	-0.403971	-0.452915	0.53481	-0.310947	0.725602	0.616599	0.265276	-0.231578	0.609878	0.319063	-0.431823	0.424121	0.403938	0.217699	0.436696	0.594482	0.211915	0.338348	0.431421	0.444126	0.526496
Lachnospiraceae_AC2044_group	-0.032491	-0.0482654	0.254241	-0.223153	-0.135713	0.268415	0.0108967	-0.0423707	0.217572	-0.146194	-0.262546	-0.0914636	0.132284	-0.231136	0.0826339	-0.136497	-0.0291153	-0.000818928	0.195397	0.316094	0.123764	-0.236652	0.0939267	0.0544734	0.120898	0.16654	-0.228215	-0.203052	-0.0375049	0.127171	0.13829	0.173351	-0.125995	0.07344	0.0682452	-0.115683	-0.145629	0.274853	-0.169896	0.172297	-0.0628511	-0.00853382	-0.214899	-0.264069	-0.0866133	-0.342639	0.200457	-0.186329	0.11105
Lachnospiraceae_FE2018_group	-0.370766	0.416677	0.275401	0.0729752	0.200764	0.19022	0.451449	0.274452	-0.114655	-0.0244022	0.363443	0.424591	0.197219	-0.106034	-0.013091	0.268515	0.0382529	0.133222	0.424919	0.205507	0.0120673	0.249154	-0.094801	0.222333	0.393256	0.334664	0.352322	0.312402	-0.199064	-0.303132	0.401862	0.0180824	0.402616	0.497365	0.213805	0.0847336	0.322686	0.367047	-0.503154	0.304699	0.20749	0.184458	0.187694	0.309447	0.388842	0.416017	0.434875	0.323085	0.215652
Lachnospiraceae_NK4B4_group	-0.301049	0.21972	0.275232	0.0992297	-0.0502694	0.327484	0.239733	0.0840732	0.196122	0.0695895	-0.16909	0.225717	0.135781	0.0717308	0.157529	-0.145599	-0.0811453	0.182803	0.392973	0.0184126	-0.0721116	0.184412	-0.0840629	0.0258671	0.224455	0.23449	0.113244	0.0359161	-0.260048	-0.104998	0.30152	-0.0759339	0.0919983	0.269632	-0.223475	-0.0787145	-0.0277051	0.242802	0.0671918	0.0614559	-0.084249	-0.0669331	-0.0386009	-0.268825	0.133442	0.0770813	0.183352	0.0264226	0.211163
Lachnospiraceae_UCG-006	-0.389163	0.470953	-0.183751	0.00531081	0.337315	-0.0543249	-0.0241058	0.202076	-0.195801	-0.104753	0.31875	0.139936	0.00645099	0.000321063	-0.161511	0.51653	0.0232007	0.180935	-0.0628759	-0.180199	-0.156477	0.384374	-0.192388	-0.204929	0.0477716	-0.211024	0.228242	0.184692	-0.240153	-0.169101	0.0823091	-0.0817939	0.327221	0.295843	-0.114519	-0.287544	0.329586	-0.0467852	-0.190401	-0.00581632	0.318664	0.0984666	0.244655	0.198642	0.257625	0.0567521	0.228164	0.37463	0.385159
Lachnospiraceae_UCG-010	-0.0109572	-0.155455	-0.0799056	-0.342373	-0.363073	-0.00402608	-0.0541314	-0.419958	-0.0511904	0.197488	-0.415662	-0.429333	-0.50406	0.175952	-0.0627095	-0.289577	0.0249985	0.187479	-0.038958	-0.0838946	-0.253218	-0.338582	0.166935	-0.338497	-0.0993106	-0.160712	-0.207665	-0.419143	0.305349	0.0612568	-0.11842	0.117707	-0.289012	0.132703	-0.278779	-0.171146	-0.576665	-0.0398487	0.021656	-0.323447	-0.410458	-0.503483	-0.523905	-0.516614	-0.31289	-0.183405	0.149202	-0.356193	-0.133925
Lachnospiraceae_XPB1014_group	-0.488607	0.317498	0.291976	-0.366228	0.26814	0.00401906	0.250149	0.251815	-0.0476094	-0.0620785	0.146165	-0.0394398	-0.238973	-0.0297356	0.0292575	0.0672249	0.19966	-0.0447043	-0.292301	-0.0231562	-0.404733	-0.000367711	-0.106259	-0.130556	0.121907	0.356094	0.150856	0.0328523	-0.158309	-0.334919	0.148321	0.0970353	0.310108	0.448913	0.245012	-0.35015	0.0884351	0.09658	-0.179221	-0.152033	0.193763	-0.254913	0.0895047	0.0228915	0.186904	-0.159208	0.426823	0.238247	0.259533
Monoglobus	-0.0468561	-0.119692	0.36304	0.257304	0.129062	0.315438	0.41307	0.177992	0.122357	0.103489	0.243901	0.247211	0.252998	-0.345909	-0.10163	0.0341649	0.240277	-0.324715	0.319841	0.0893731	0.17118	-0.0144616	0.0143439	0.204642	0.476514	0.336585	0.183087	0.175819	0.130645	-0.289166	0.244676	0.163755	0.138835	0.136572	0.580382	0.275098	-0.0886194	0.343677	-0.15294	0.466153	0.100524	0.535724	0.0373253	-0.0364965	0.333876	0.372538	0.155756	-0.0676504	-0.225499
Moryella	0.133685	-0.0311477	0.175062	-0.132129	-0.255562	0.368063	-0.000851967	-0.222629	0.195817	0.224532	-0.394506	0.198559	-0.0522901	-0.165176	0.159466	-0.145122	-0.380684	-0.0282169	0.384731	0.47402	0.0860977	-0.210146	0.358937	-0.109936	0.0361462	-0.00256313	0.0535071	-0.0665812	0.0475061	0.244358	0.170693	0.361118	-0.119007	0.0215519	-0.160277	0.0530292	-0.119223	0.215302	0.0414082	0.155054	-0.350936	-0.171996	-0.26683	-0.17178	0.0620272	-0.0148882	0.189724	-0.183338	0.00291305
Mycoplasma	-0.000919355	0.289411	0.171831	-0.230304	0.46853	-0.1261	-0.0814847	0.326445	0.189309	-0.498985	0.349063	0.21891	-0.0281698	0.00547065	0.548196	0.294382	0.23425	0.398388	-0.155027	0.201283	0.0364486	0.3792	-0.260767	-0.0185288	-0.0625539	0.149207	0.0504452	0.0305349	-0.426097	-0.154454	0.110204	-0.23939	0.272593	0.0498977	-0.11627	-0.0885894	0.530217	0.221007	-0.309269	0.232731	0.392036	-0.178547	0.445194	0.582886	-0.0384073	0.0928619	0.28265	0.297283	0.270401
Neisseriaceae_unclassified	0.0854256	-0.182688	-0.0503842	-0.391979	-0.361149	0.205311	-0.121294	-0.330487	0.085547	0.165499	-0.554495	-0.250379	-0.324953	-0.0126311	0.0862756	-0.404122	-0.21124	0.180941	0.105101	0.163355	-0.0659925	-0.18439	0.289815	-0.222833	-0.156987	-0.165793	-0.116075	-0.121101	0.108774	0.136738	-0.0916896	0.0987008	-0.231253	0.0244465	-0.32238	0.0381352	-0.300435	-0.0634805	0.189835	-0.198906	-0.408307	-0.544497	-0.323294	-0.396349	-0.1721	-0.0984478	0.0549193	-0.115264	-0.0537851
Parabacteroides	0.440353	-0.260452	-0.161066	0.362457	-0.348575	-0.288704	0.217443	-0.292148	-0.214994	0.226687	0.0801752	0.0224061	-0.0826994	0.099376	-0.329174	-0.210926	-0.0493654	-0.242934	-0.0615034	-0.0796442	0.15166	-0.391078	0.356957	0.268758	-0.00182815	0.0423385	0.025479	0.0992824	0.417638	0.190469	-0.0492366	0.154965	-0.242075	-0.195892	0.380878	0.425268	-0.360017	0.0429471	0.0798261	-0.0472338	-0.168368	0.310872	-0.302463	-0.0544074	-0.165637	0.24294	-0.47623	-0.349263	-0.640095
Peptostreptococcaceae_unclassified	0.163897	0.0463722	0.171579	0.161012	-0.184735	0.260904	0.399465	0.0351114	0.148559	0.195155	0.128686	0.101832	-0.0035223	-0.211429	-0.0649077	0.289691	-0.00778561	-0.089252	0.339683	0.537788	0.33945	-0.0575999	0.431843	0.420061	0.369081	0.185825	0.218142	0.329988	0.0875771	0.104672	0.278707	0.103112	0.0719748	0.121349	0.359734	0.105345	0.094363	0.281666	-0.415912	0.57817	0.0611846	0.304424	-0.239356	0.194778	0.297181	0.0331916	0.174879	-0.0312351	0.00282891
Prevotellaceae_UCG-004	-0.0281087	0.00570777	0.014716	-0.253344	-0.169039	-0.0331347	-0.332137	-0.279419	0.118851	-0.0410509	-0.311352	-0.465635	-0.138981	0.234613	-0.115805	-0.281427	-0.0566075	0.225798	-0.0329981	-0.258014	-0.423385	-0.209377	-0.0454909	-0.190301	-0.241249	-0.268299	-0.31014	-0.519094	0.0365735	0.145274	-0.232382	0.0664703	-0.274466	-0.202976	-0.402346	-0.154973	-0.439561	-0.0541413	0.31012	-0.297207	-0.156502	-0.280326	-0.239029	-0.669739	-0.272895	-0.357102	0.0299795	-0.1892	-0.0606343
Prevotellaceae_YAB2003_group	0.329236	-0.311895	-0.272667	0.027064	-0.426048	-0.193632	-0.402958	-0.447056	0.10984	0.109316	-0.399786	-0.329306	-0.224983	0.199941	-0.100691	-0.320615	-0.24083	0.191402	-0.0487814	-0.161428	0.029728	-0.240057	0.00588723	-0.280637	-0.306382	-0.374181	-0.289704	-0.398259	0.257136	0.403557	-0.247654	0.0153696	-0.465201	-0.374521	-0.525095	0.0602584	-0.486083	-0.18046	0.411253	-0.350161	-0.450641	-0.296495	-0.412546	-0.417981	-0.418883	-0.202961	-0.299483	-0.38901	-0.152059
RBG-16-49-21	-0.220461	0.0206118	-0.0701571	-0.14501	0.235529	0.386427	-0.0755214	0.114059	0.170017	0.106112	-0.0286563	-0.125434	-0.242286	-0.228723	0.193721	0.230324	0.137317	0.0371683	-0.100189	0.16906	0.0122525	0.250543	0.0168729	-0.204875	0.0968426	-0.262773	0.285325	0.0674869	0.0185634	-0.182767	-0.114127	-0.140802	0.36812	0.160922	-0.109188	-0.215584	0.295661	-0.259196	-0.0146385	-0.00843178	0.067411	-0.190229	0.209702	0.221091	0.140578	0.177861	0.290645	0.366913	0.216455
Roseburia	-0.48158	0.591548	0.387287	0.108911	0.415158	0.244483	0.411502	0.529004	0.103658	-0.165818	0.608769	0.531258	0.116871	-0.248264	0.215057	0.325716	0.0842619	0.269196	0.327067	0.306314	0.0372424	0.491069	-0.190757	0.158243	0.397552	0.4889	0.458216	0.509625	-0.397189	-0.234842	0.486152	-0.0840057	0.545608	0.401251	0.255449	0.148146	0.592403	0.506563	-0.366469	0.353068	0.388584	0.119525	0.346029	0.548912	0.615405	0.409684	0.510968	0.591135	0.470418
Ruminococcaceae_unclassified	-0.00462029	0.246853	0.271221	0.160153	0.409995	0.0111557	0.212277	0.319006	0.108282	-0.33334	0.362113	0.301723	0.475687	0.0107246	0.0380305	0.107724	0.256812	0.0243622	0.00259503	-0.067708	-0.0723735	0.251307	-0.0629206	0.527187	0.147013	0.26454	0.0382875	0.196116	-0.35172	-0.221509	0.0876262	-0.138891	0.25026	-0.0375685	0.357722	0.0703713	0.356441	0.23377	-0.164983	0.459374	0.602682	0.483013	0.443795	0.122049	0.141268	0.162983	-0.071396	0.179043	-0.142376
Selenomonas	0.165084	-0.22594	0.130965	-0.0321244	-0.420082	0.172625	-0.0783886	-0.255394	0.278332	0.1842	-0.416577	-0.0552769	0.034021	-0.159985	-0.0485636	-0.307117	-0.437555	-0.193491	0.263365	0.261644	0.20363	-0.309426	0.246859	-0.18237	-0.0220663	-0.0332749	0.069439	-0.000365939	0.102383	0.241698	0.170382	0.255763	-0.249737	-0.0832769	-0.0869333	0.221355	-0.381653	0.176616	0.378853	-0.113788	-0.451696	-0.0508798	-0.330616	-0.35629	-0.0407605	-0.0929287	-0.0559135	-0.18424	-0.0210789
Shuttleworthia	0.453454	-0.560069	-0.566098	-0.169812	-0.67376	-0.332283	-0.234709	-0.670286	-0.359791	0.396513	-0.506756	-0.653846	-0.305607	0.303774	-0.475929	-0.249242	-0.199372	-0.154613	-0.168446	-0.196466	0.0105069	-0.496951	0.48562	-0.0721567	-0.396949	-0.56829	-0.276165	-0.157916	0.58537	0.270692	-0.42371	0.0325492	-0.554042	-0.237634	-0.148746	0.101741	-0.616948	-0.50088	0.164677	-0.363703	-0.47718	-0.22919	-0.568921	-0.419322	-0.40472	-0.226877	-0.434972	-0.429808	-0.445301
Streptococcus	-0.221964	0.163445	0.371844	0.0858339	0.260425	0.0140345	0.218086	0.351731	0.0191352	-0.292717	0.45689	0.0261714	0.477476	0.04621	0.124958	0.0978761	0.221643	-0.0229813	0.20465	-0.0342999	-0.0235405	0.158068	-0.171031	0.449374	0.0905275	0.301082	0.148368	0.181031	-0.239295	-0.292118	0.188866	-0.268099	0.282572	0.0403047	0.374423	0.315282	0.295607	0.280052	-0.133156	0.178009	0.402122	0.377366	0.44418	0.24041	0.204676	0.213201	0.151514	0.376295	0.0159812
Subdoligranulum	0.419745	-0.125851	-0.120906	0.263826	-0.312115	-0.202362	0.142539	-0.267629	-0.214233	0.295563	0.159794	0.0246171	-0.0914568	0.0648192	-0.345652	-0.131136	-0.119844	-0.198006	0.0968281	0.201646	0.0594621	-0.393207	0.399398	0.38948	0.0598292	0.0649312	-0.0106654	0.0853621	0.435092	0.29679	-0.109746	0.263593	-0.220615	-0.261943	0.374157	0.365429	-0.208171	0.0561865	-0.178377	0.113918	-0.125682	0.222903	-0.350904	0.117433	0.00965062	0.197272	-0.268813	-0.259929	-0.467805
Succinivibrio	-0.350281	0.0374591	0.437661	-0.0699626	0.0769877	0.416512	0.159757	0.137944	0.474153	0.043124	-0.0339205	0.138499	-0.133161	-0.490384	0.121547	-0.175017	-0.117136	-0.0694827	0.037622	0.256512	0.0715535	-0.0275325	-0.0304252	-0.353395	0.239622	0.263826	0.41267	0.124066	-0.0114798	-0.0747158	0.342387	0.211045	0.296597	0.261448	0.173003	0.134932	-0.0579619	0.353958	0.342118	-0.12424	-0.14315	-0.110473	-0.0126772	-0.111117	0.266174	0.191785	0.364098	0.240951	0.205886
Succinivibrionaceae_UCG-002	-0.330396	0.149585	0.21681	0.166886	0.113111	0.500539	0.0289383	0.191248	0.357954	0.110455	-0.0608181	0.157235	-0.0573075	-0.292419	0.256712	0.134462	-0.0940386	-0.0555552	0.152663	0.077174	0.059329	0.188243	-0.0393182	-0.351524	0.153308	0.00946436	0.276299	0.0488405	-0.15363	0.0378484	0.25866	0.0640184	0.210496	0.0990345	-0.126473	-0.113368	0.075676	0.150511	0.402788	-0.00796618	-0.083775	0.0518531	0.053324	-0.144027	0.309012	-0.0540456	0.238807	0.157628	0.321076
Tuzzerella	-0.382696	0.224016	0.455174	0.0757959	0.00898746	0.459816	0.246529	0.220518	0.499675	-0.0728608	0.147935	0.0329236	0.0360825	-0.233492	0.247734	-0.147876	0.0617649	0.2963	0.498814	0.3231	0.133976	0.226608	-0.145807	0.0262578	0.425873	0.345326	0.314993	0.176675	-0.186954	-0.128941	0.406028	-0.190762	0.249327	0.252102	0.0164478	0.236106	0.0207204	0.534846	-0.00969298	0.108772	-0.0143435	-0.0398242	-0.0313638	-0.0158039	0.275135	0.321458	0.432381	0.330302	0.358133
UCG-002	-0.193453	0.0450939	0.427812	0.0739743	-0.0970469	0.32962	0.278542	0.0136612	0.482476	0.175987	0.0918629	-0.0354971	-0.0143529	-0.182371	0.0637658	-0.0760142	0.037146	-0.126265	0.353745	0.4976	0.127685	-0.127188	0.126476	0.0201612	0.488138	0.337191	0.351998	0.101237	0.120117	-0.0931727	0.36811	0.0316717	0.143001	0.250862	0.303987	0.0623981	-0.20242	0.493312	-0.190693	0.164781	-0.0951073	0.0955279	-0.296184	0.0489244	0.218742	0.256949	0.413883	0.0256716	0.205919
UCG-005	-0.442003	0.661345	0.108264	-0.159169	0.486114	-0.0776046	-0.0217714	0.413778	0.0660115	-0.445432	0.466092	-0.0149747	-0.0127181	-0.0108995	0.123171	0.379955	0.320057	0.196751	-0.149686	0.187037	-0.200034	0.231995	-0.409031	0.0296662	0.319405	0.248038	0.0240515	-0.0668927	-0.405778	-0.215991	0.104655	-0.133535	0.359889	0.322882	0.0765028	-0.588207	0.37194	0.217079	-0.643941	0.0356344	0.508963	0.0160963	0.209457	0.423716	0.0254744	-0.181358	0.419577	0.345283	0.598425
UCG-010_ge	-0.721689	0.706516	0.475367	-0.0822289	0.609799	0.428309	0.108776	0.631684	0.313329	-0.344042	0.469755	0.223697	0.0605936	-0.3349	0.35047	0.455149	0.171847	0.20656	0.0865713	0.145653	-0.206144	0.463001	-0.337709	-0.15914	0.268944	0.289264	0.317021	0.133734	-0.56279	-0.21124	0.379621	-0.0276458	0.587635	0.320811	0.0722306	-0.28576	0.547357	0.409869	-0.0635701	0.168757	0.485893	0.0866645	0.44732	0.205131	0.53999	-0.120518	0.666618	0.62849	0.693537
uncultured	-0.38678	0.217299	0.408975	-0.0163821	0.365238	0.351249	0.401703	0.380751	0.402652	0.0464373	0.20437	0.515119	0.0372838	-0.486894	0.111968	0.1334	-0.0226846	-0.174469	0.0103757	0.397829	0.171574	0.311264	-0.0417606	-0.159428	0.476566	0.427023	0.67598	0.58295	-0.232706	-0.391983	0.480058	0.0797092	0.578416	0.540477	0.391665	-0.0164084	0.352532	0.332988	-0.0758173	0.228002	0.178984	0.058876	0.253703	0.384363	0.508506	0.474436	0.411923	0.456639	0.375629
uncultured_ge	0.00594977	-0.149791	-0.116082	-0.264146	-0.393496	-0.0501153	-0.1674	-0.397156	0.0203581	0.085083	-0.491254	-0.433006	-0.214514	0.197379	-0.121005	-0.28042	-0.127336	0.0972191	-0.00351813	-0.0896222	-0.125139	-0.321183	0.0857482	-0.272154	-0.132315	-0.236206	-0.193596	-0.380571	0.162389	0.0901186	-0.0872273	0.0370608	-0.292956	0.090177	-0.352989	-0.199649	-0.531664	-0.0787294	0.113972	-0.385285	-0.380094	-0.341252	-0.420965	-0.529301	-0.406239	-0.264833	0.00174888	-0.296801	-0.031965
[truncated: 51 more columns]
